# Supplementary material for: Genome investigation suggests MdSHN3, an APETALA2-domain transcription factor gene, to be a positive regulator of apple fruit cuticle formation and an inhibitor of russet development
Source: J Exp Bot. 2015 Jul 28;66(21):6579–89. doi: 10.1093/jxb/erv366 (PMC4623677; doi:10.1093/jxb/erv366)
Supplement: Supplementary Data [file supp_erv366_jexbot150680_file002.xlsx]

## Sheet: Supp Table 2
Gene ID	Chromosome	Start location	End location	Size (bp)	Short Name	Species	Swissprot subject	%id	alignment length	mismatches	gap openings	query start	query end	subject start	subject end	E-value	bit-score
MDP0000286298	chr2	5505647	5507811	2165	PTPM1_MOUSE	Mus musculus (Mouse)	Protein-tyrosine phosphatase mitochondrial 1	32,55	212	110	5	30	237	2	184	2e-23	109
MDP0000186555	chr2	5517287	5518621	1335	LRX6_ARATH	Arabidopsis thaliana (Mouse-ear cress)	Leucine-rich repeat extensin-like protein 6	50,18	277	132	2	65	335	53	329	5e-70	265
MDP0000186556	chr2	5520197	5522598	2402	PPA1_SOLLC	Solanum lycopersicum (Tomato) (Lycopersicon esculentum)	Acid phosphatase 1	47,13	174	87	1	26	199	29	197	1e-45	182
MDP0000723762	chr2	5535395	5538651	3257	NAC8_ARATH	Arabidopsis thaliana (Mouse-ear cress)	NAC domain-containing protein 8	54,88	82	30	3	1	82	161	235	3e-14	79,7
MDP0000239530	chr2	5539735	5543011	3277	GGT1_RAT	Rattus norvegicus (Rat)	Gamma-glutamyltranspeptidase 1	47,22	216	113	1	80	295	42	256	6e-51	201
MDP0000124507	chr2	5544795	5549276	4482	K6PF3_ARATH	Arabidopsis thaliana (Mouse-ear cress)	6-phosphofructokinase 3	72,67	472	74	3	1	419	4	473	0	691
MDP0000239532	chr2	5549801	5555450	5650	MPPA_SOLTU	Solanum tuberosum (Potato)	Mitochondrial-processing peptidase subunit alpha	55,88	510	170	5	65	527	1	502	8e-157	553
MDP0000240072	chr2	5553234	5561779	8546	K6PF3_ARATH	Arabidopsis thaliana (Mouse-ear cress)	6-phosphofructokinase 3	74,21	473	69	2	144	564	2	473	0	709
MDP0000182613	chr2	5560130	5563406	3277	GGT1_PIG	Sus scrofa (Pig)	Gamma-glutamyltranspeptidase 1	37,85	576	295	9	80	643	42	566	2e-94	347
MDP0000240073	chr2	5562118	5562816	699	GGTL1_HUMAN	Homo sapiens (Human)	Gamma-glutamyltransferase light chain 1	31,43	175	90	5	1	173	77	223	5e-15	80,5
MDP0000124509	chr2	5562357	5564427	2071	NAC8_ARATH	Arabidopsis thaliana (Mouse-ear cress)	NAC domain-containing protein 8	56,94	209	78	4	27	232	36	235	2e-59	229
MDP0000182615	chr2	5566052	5569068	3017	K6PF3_ARATH	Arabidopsis thaliana (Mouse-ear cress)	6-phosphofructokinase 3	81,86	474	84	2	49	522	2	473	0	810
MDP0000537329	chr2	5572313	5573503	1191	RNHX1_ARATH	Arabidopsis thaliana (Mouse-ear cress)	Putative ribonuclease H protein At1g65750	27,27	374	248	10	2	369	71	426	5e-25	115
MDP0000163301	chr2	5586648	5588834	2187	MIOX2_ARATH	Arabidopsis thaliana (Mouse-ear cress)	Inositol oxygenase 2	70,23	299	71	3	1	298	1	282	4e-115	414
MDP0000257684	chr2	5588473	5589639	1167	RGA3_SOLBU	Solanum bulbocastanum (Wild potato)	Putative disease resistance protein RGA3	32,17	345	208	9	12	353	34	355	7e-38	158
MDP0000216222	chr2	5589445	5590640	1196	RGA3_SOLBU	Solanum bulbocastanum (Wild potato)	Putative disease resistance protein RGA3	33,54	322	189	9	2	322	57	354	7e-38	157
MDP0000295969	chr2	5602708	5604046	1339	RL6_MESCR	Mesembryanthemum crystallinum (Common ice plant) (Cryophytum crystallinum)	60S ribosomal protein L6	73,37	169	26	2	2	161	3	161	4e-64	243
MDP0000274739	chr2	5602774	5604112	1339	RL6_MESCR	Mesembryanthemum crystallinum (Common ice plant) (Cryophytum crystallinum)	60S ribosomal protein L6	73,37	169	26	2	2	161	3	161	4e-64	243
MDP0000272762	chr2	5604540	5609051	4512	RGA4_SOLBU	Solanum bulbocastanum (Wild potato)	Putative disease resistance protein RGA4	27,49	593	331	21	4	548	393	934	3e-31	137
MDP0000199305	chr2	5604949	5608986	4038	Y4291_ARATH	Arabidopsis thaliana (Mouse-ear cress)	Probable LRR receptor-like serine/threonine-protein kinase At4g29180	50,28	891	377	8	1	840	1	876	0	819
MDP0000171121	chr2	5605015	5609054	4040	Y4291_ARATH	Arabidopsis thaliana (Mouse-ear cress)	Probable LRR receptor-like serine/threonine-protein kinase At4g29180	50,68	880	379	7	1	829	1	876	0	824
MDP0000168542	chr2	5610696	5611280	585	Y1756_ARATH	Arabidopsis thaliana (Mouse-ear cress)	Probable LRR receptor-like serine/threonine-protein kinase At1g07560	40,2	102	61	0	28	129	501	602	3e-15	80,5
MDP0000295971	chr2	5611122	5612807	1686	RGA4_SOLBU	Solanum bulbocastanum (Wild potato)	Putative disease resistance protein RGA4	29,88	241	158	3	91	331	51	280	8e-29	127
MDP0000180090	chr2	5616006	5621036	5031	Y4291_ARATH	Arabidopsis thaliana (Mouse-ear cress)	Probable LRR receptor-like serine/threonine-protein kinase At4g29180	47,07	871	349	11	29	802	14	869	0	744
MDP0000176966	chr2	5618533	5622380	3848	Y4291_ARATH	Arabidopsis thaliana (Mouse-ear cress)	Probable LRR receptor-like serine/threonine-protein kinase At4g29180	47,68	495	209	5	29	483	14	498	4e-118	426
MDP0000168543	chr2	5619846	5621880	2035	C3H20_ARATH	Arabidopsis thaliana (Mouse-ear cress)	Zinc finger CCCH domain-containing protein 20	53,77	411	132	12	1	405	1	359	2e-100	367
MDP0000309814	chr2	5623086	5629727	6642	RGA3_SOLBU	Solanum bulbocastanum (Wild potato)	Putative disease resistance protein RGA3	33,74	907	555	22	482	1385	104	967	1e-120	435
MDP0000164113	chr2	5629898	5631583	1686	RGA4_SOLBU	Solanum bulbocastanum (Wild potato)	Putative disease resistance protein RGA4	29,66	236	155	3	91	326	56	280	6e-28	125
MDP0000177949	chr2	5631114	5633606	2493	RGA1_SOLBU	Solanum bulbocastanum (Wild potato)	Putative disease resistance protein RGA1	34,21	418	237	11	11	417	345	735	2e-53	209
MDP0000211193	chr2	5636798	5639774	2977	HATB_ARATH	Arabidopsis thaliana (Mouse-ear cress)	Histone acetyltransferase type B catalytic subunit	59,78	465	180	4	1	464	1	459	4e-157	554
MDP0000211194	chr2	5641745	5643013	1269	RL311_ARATH	Arabidopsis thaliana (Mouse-ear cress)	60S ribosomal protein L31-1	88,24	119	14	0	2	120	1	119	4e-45	179
MDP0000892684	chr2	5643860	5646829	2970	DHX16_HUMAN	Homo sapiens (Human)	Putative pre-mRNA-splicing factor ATP-dependent RNA helicase DHX16	56,86	809	320	10	188	989	209	995	0	853
MDP0000285823	chr2	5644929	5662314	17386	Y4291_ARATH	Arabidopsis thaliana (Mouse-ear cress)	Probable LRR receptor-like serine/threonine-protein kinase At4g29180	50,95	210	99	3	872	1077	617	826	9e-59	229
MDP0000235166	chr2	5645923	5655268	9346	POLX_TOBAC	Nicotiana tabacum (Common tobacco)	Retrovirus-related Pol polyprotein from transposon TNT 1-94	36,05	147	85	1	748	894	457	594	1e-22	109
MDP0000304927	chr2	5647852	5652403	4552	DHX16_DICDI	Dictyostelium discoideum (Slime mold)	Putative pre-mRNA-splicing factor ATP-dependent RNA helicase DHX16	53,3	197	83	4	223	419	460	647	1e-50	201
MDP0000707034	chr2	5654126	5657331	3206	ILL4_ARATH	Arabidopsis thaliana (Mouse-ear cress)	IAA-amino acid hydrolase ILR1-like 4	72,4	413	113	1	33	445	29	440	2e-166	585
MDP0000158655	chr2	5655294	5658572	3279	POLX_TOBAC	Nicotiana tabacum (Common tobacco)	Retrovirus-related Pol polyprotein from transposon TNT 1-94	38,89	378	174	4	1	326	908	1280	3e-64	245
MDP0000185912	chr2	5655443	5656680	1238	M810_ARATH	Arabidopsis thaliana (Mouse-ear cress)	Uncharacterized mitochondrial protein AtMg00810	45,65	92	49	1	126	217	13	103	2e-14	79,7
MDP0000282358	chr2	5658055	5663674	5620	RGA4_SOLBU	Solanum bulbocastanum (Wild potato)	Putative disease resistance protein RGA4	28,67	757	388	25	52	776	349	985	1e-52	208
MDP0000304929	chr2	5659137	5661290	2154	VP321_ARATH	Arabidopsis thaliana (Mouse-ear cress)	Vacuolar protein sorting-associated protein 32 homolog 1	88	150	17	1	1	149	1	150	3e-71	267
MDP0000674298	chr2	5661068	5661556	489	HATB_ARATH	Arabidopsis thaliana (Mouse-ear cress)	Histone acetyltransferase type B catalytic subunit	56,21	153	66	1	1	152	307	459	4e-39	160
MDP0000707036	chr2	5663034	5663532	499	AGP20_ARATH	Arabidopsis thaliana (Mouse-ear cress)	Arabinogalactan peptide 20	64,81	54	19	0	10	63	9	62	5e-13	73,2
MDP0000174784	chr2	5664685	5664981	297	RL311_ARATH	Arabidopsis thaliana (Mouse-ear cress)	60S ribosomal protein L31-1	86,46	96	13	0	3	98	24	119	9e-32	135
MDP0000707037	chr2	5667952	5670166	2215	COPIA_DROME	Drosophila melanogaster (Fruit fly)	Copia protein	36,47	499	274	7	4	461	913	1409	1e-80	300
MDP0000601797	chr2	5672690	5674627	1938	RL281_ARATH	Arabidopsis thaliana (Mouse-ear cress)	60S ribosomal protein L28-1	79,02	143	30	0	25	167	1	143	7e-62	236
MDP0000132513	chr2	5672782	5674206	1425	RL281_ARATH	Arabidopsis thaliana (Mouse-ear cress)	60S ribosomal protein L28-1	66,47	170	30	1	1	170	1	143	1e-57	222
MDP0000275483	chr2	5673676	5681837	8162	RGA4_SOLBU	Solanum bulbocastanum (Wild potato)	Putative disease resistance protein RGA4	32,9	231	107	7	117	334	357	552	3e-23	109
MDP0000065834	chr2	5675275	5677058	1784	DHYS_ARATH	Arabidopsis thaliana (Mouse-ear cress)	Deoxyhypusine synthase	75,53	380	74	4	1	378	1	363	6e-172	603
MDP0000901981	chr2	5675292	5676170	879	DHYS_ARATH	Arabidopsis thaliana (Mouse-ear cress)	Deoxyhypusine synthase	76,44	225	51	2	1	223	1	225	1e-103	375
MDP0000601800	chr2	5677512	5678681	1170	CAMT3_ARATH	Arabidopsis thaliana (Mouse-ear cress)	Probable caffeoyl-CoA O-methyltransferase At4g26220	74,01	227	58	1	14	240	7	232	5e-91	333
MDP0000901982	chr2	5677522	5678251	730	CAMT3_ARATH	Arabidopsis thaliana (Mouse-ear cress)	Probable caffeoyl-CoA O-methyltransferase At4g26220	74,33	187	47	1	1	187	47	232	2e-73	275
MDP0000188679	chr2	5678284	5688446	10163	RGA2_SOLBU	Solanum bulbocastanum (Wild potato)	Disease resistance protein RGA2	31,64	572	323	17	632	1179	418	945	1e-49	199
MDP0000655868	chr2	5678401	5679535	1135	CAMT3_ARATH	Arabidopsis thaliana (Mouse-ear cress)	Probable caffeoyl-CoA O-methyltransferase At4g26220	43,52	216	57	3	14	164	7	222	2e-34	144
MDP0000594794	chr2	5682819	5690540	7722	RGA3_SOLBU	Solanum bulbocastanum (Wild potato)	Putative disease resistance protein RGA3	32,4	358	221	8	58	413	16	354	3e-33	142
MDP0000537016	chr2	5684215	5686734	2520	RGA2_SOLBU	Solanum bulbocastanum (Wild potato)	Disease resistance protein RGA2	32,04	334	206	6	60	390	40	355	8e-33	141
MDP0000310987	chr2	5686735	5692398	5664	CAMT3_ARATH	Arabidopsis thaliana (Mouse-ear cress)	Probable caffeoyl-CoA O-methyltransferase At4g26220	74,01	227	58	1	371	597	7	232	2e-90	333
MDP0000715969	chr2	5687460	5689232	1773	DRL21_ARATH	Arabidopsis thaliana (Mouse-ear cress)	Putative disease resistance protein At3g14460	29,55	308	157	9	191	443	1073	1375	1e-15	85,5
MDP0000210498	chr2	5689490	5689956	467	SUT12_ARATH	Arabidopsis thaliana (Mouse-ear cress)	Sulfate transporter 1.2	72	100	27	1	27	125	92	191	2e-25	114
MDP0000287935	chr2	5689884	5692636	2753	POLX_TOBAC	Nicotiana tabacum (Common tobacco)	Retrovirus-related Pol polyprotein from transposon TNT 1-94	33,8	429	267	5	296	720	294	709	4e-64	246
MDP0000594795	chr2	5690645	5693278	2634	COPIA_DROME	Drosophila melanogaster (Fruit fly)	Copia protein	31,64	904	542	26	3	870	537	1400	2e-117	424
MDP0000310988	chr2	5692843	5694635	1793	DHYS_ARATH	Arabidopsis thaliana (Mouse-ear cress)	Deoxyhypusine synthase	66,59	416	70	5	1	400	1	363	9e-159	560
MDP0000715970	chr2	5692930	5693784	855	CFDP2_TRAJA	Tragulus javanicus (Lesser Malay chevrotain)	Craniofacial development protein 2	28,14	231	149	5	1	223	259	480	3e-17	89,4
MDP0000715971	chr2	5693896	5695722	1827	RTBS_DROME	Drosophila melanogaster (Fruit fly)	Probable RNA-directed DNA polymerase from transposon BS	23,8	521	359	15	9	502	327	836	2e-22	107
MDP0000633993	chr2	5695197	5699315	4119	POLX_TOBAC	Nicotiana tabacum (Common tobacco)	Retrovirus-related Pol polyprotein from transposon TNT 1-94	32,99	1355	782	28	51	1362	56	1327	0	709
MDP0000219309	chr2	5695281	5696237	957	RL281_ARATH	Arabidopsis thaliana (Mouse-ear cress)	60S ribosomal protein L28-1	85,19	81	12	0	63	143	1	81	1e-34	145
MDP0000172191	chr2	5695380	5698521	3142	POLX_TOBAC	Nicotiana tabacum (Common tobacco)	Retrovirus-related Pol polyprotein from transposon TNT 1-94	43,02	86	49	0	108	193	622	707	5e-14	78,6
MDP0000758639	chr2	5700349	5701845	1497	TMVRN_NICGU	Nicotiana glutinosa (Tobacco)	TMV resistance protein N	44,02	443	225	11	23	452	13	445	6e-85	315
MDP0000239428	chr2	5702603	5703758	1156	CAMT3_ARATH	Arabidopsis thaliana (Mouse-ear cress)	Probable caffeoyl-CoA O-methyltransferase At4g26220	70,69	232	67	1	9	240	2	232	3e-89	327
MDP0000691903	chr2	5708049	5708717	669	TMVRN_NICGU	Nicotiana glutinosa (Tobacco)	TMV resistance protein N	42,06	214	110	8	1	212	310	511	2e-31	135
MDP0000758643	chr2	5708740	5709782	1043	TMVRN_NICGU	Nicotiana glutinosa (Tobacco)	TMV resistance protein N	45,67	254	128	4	22	266	12	264	2e-51	202
MDP0000909548	chr2	5710663	5711968	1306	CAMT3_ARATH	Arabidopsis thaliana (Mouse-ear cress)	Probable caffeoyl-CoA O-methyltransferase At4g26220	75,94	187	44	1	1	187	47	232	3e-81	300
MDP0000313895	chr2	5714041	5718457	4417	Y4291_ARATH	Arabidopsis thaliana (Mouse-ear cress)	Probable LRR receptor-like serine/threonine-protein kinase At4g29180	45,83	72	30	1	30	92	696	767	0,00000001	60,1
MDP0000565102	chr2	5719645	5723115	3471	POLX_TOBAC	Nicotiana tabacum (Common tobacco)	Retrovirus-related Pol polyprotein from transposon TNT 1-94	62,44	1166	403	13	3	1156	139	1281	0	1423
MDP0000574644	chr2	5731284	5733011	1728	POLX_TOBAC	Nicotiana tabacum (Common tobacco)	Retrovirus-related Pol polyprotein from transposon TNT 1-94	40,83	289	167	2	260	548	1025	1309	2e-57	224
MDP0000243909	chr2	5734381	5736872	2492	PLA21_ORYSJ	Oryza sativa subsp. japonica (Rice)	Probable phospholipase A2 homolog 1	78,72	47	10	0	198	244	33	79	4e-17	88,6
MDP0000574645	chr2	5734428	5738357	3930	POLX_TOBAC	Nicotiana tabacum (Common tobacco)	Retrovirus-related Pol polyprotein from transposon TNT 1-94	33,36	1268	753	19	46	1282	103	1309	8e-174	612
MDP0000874578	chr2	5735557	5737215	1659	1A17_ARATH	Arabidopsis thaliana (Mouse-ear cress)	1-aminocyclopropane-1-carboxylate synthase 7	78,16	435	90	3	12	444	15	446	0	699
MDP0000190978	chr2	5743147	5745166	2020	POLX_TOBAC	Nicotiana tabacum (Common tobacco)	Retrovirus-related Pol polyprotein from transposon TNT 1-94	33,17	398	180	5	1	313	921	1317	1e-50	201
MDP0000406217	chr2	5756294	5757868	1575	1A17_ARATH	Arabidopsis thaliana (Mouse-ear cress)	1-aminocyclopropane-1-carboxylate synthase 7	77,35	393	84	3	1	391	57	446	3e-167	588
MDP0000286209	chr2	5758339	5762605	4267	PEPD_HUMAN	Homo sapiens (Human)	Xaa-Pro dipeptidase	37,66	239	81	3	47	217	68	306	9e-36	150
MDP0000286210	chr2	5768857	5774120	5264	1A17_ARATH	Arabidopsis thaliana (Mouse-ear cress)	1-aminocyclopropane-1-carboxylate synthase 7	77	413	90	3	1	411	5	414	4e-176	618
MDP0000248461	chr2	5769943	5773672	3730	PEPD_PONAB	Pongo abelii (Sumatran orangutan)	Xaa-Pro dipeptidase	34,07	361	109	5	47	278	68	428	5e-46	184
MDP0000284063	chr2	5777268	5786140	8873	SF21_HELAN	Helianthus annuus (Common sunflower)	Pollen-specific protein SF21	64,41	340	92	1	1	311	1	340	3e-122	440
MDP0000149176	chr2	5783871	5786200	2330	PP151_ARATH	Arabidopsis thaliana (Mouse-ear cress)	Pentatricopeptide repeat-containing protein At2g13600	31,98	491	253	8	70	481	75	563	5e-64	245
MDP0000547167	chr2	5783950	5785400	1451	PPR57_ARATH	Arabidopsis thaliana (Mouse-ear cress)	Pentatricopeptide repeat-containing protein At1g25360	47,95	73	37	1	1	72	598	670	4e-13	73,2
MDP0000155717	chr2	5789641	5791460	1820	RGA3_SOLBU	Solanum bulbocastanum (Wild potato)	Putative disease resistance protein RGA3	32,87	359	200	15	1	347	439	768	5e-28	125
MDP0000125748	chr2	5790010	5793584	3575	SF21_HELAN	Helianthus annuus (Common sunflower)	Pollen-specific protein SF21	66,77	325	79	1	43	338	20	344	8e-121	433
MDP0000310628	chr2	5791260	5797643	6384	RGA4_SOLBU	Solanum bulbocastanum (Wild potato)	Putative disease resistance protein RGA4	38,46	143	80	5	205	340	844	985	4e-13	76,6
MDP0000183523	chr2	5793077	5795668	2592	ANM1_ORYSJ	Oryza sativa subsp. japonica (Rice)	Probable protein arginine N-methyltransferase 1	85,54	325	44	1	14	335	63	387	8e-169	593
MDP0000155718	chr2	5793810	5797449	3640	SF21_HELAN	Helianthus annuus (Common sunflower)	Pollen-specific protein SF21	62,16	259	69	1	98	327	86	344	8e-87	320
MDP0000308635	chr2	5797599	5806692	9094	RGA3_SOLBU	Solanum bulbocastanum (Wild potato)	Putative disease resistance protein RGA3	29,63	783	419	28	111	789	222	976	6e-54	213
MDP0000287465	chr2	5801333	5808280	6948	PP153_ARATH	Arabidopsis thaliana (Mouse-ear cress)	Pentatricopeptide repeat-containing protein At2g15690	45,19	208	114	0	438	645	211	418	7e-54	213
MDP0000466276	chr2	5806537	5807177	641	YG31B_YEAST	Saccharomyces cerevisiae (Baker's yeast)	Transposon Ty3-G Gag-Pol polyprotein	27,62	210	124	6	14	198	957	1163	1e-15	83,2
MDP0000390627	chr2	5806761	5807966	1206	SAT5_ARATH	Arabidopsis thaliana (Mouse-ear cress)	Serine acetyltransferase 5	87,31	268	33	1	21	287	45	312	1e-116	419
MDP0000466277	chr2	5807180	5808214	1035	RTF21_SCHPO	Schizosaccharomyces pombe (Fission yeast)	Retrotransposable element Tf2 155 kDa protein type 1	37,46	283	162	6	1	277	989	1262	2e-41	169
MDP0000184906	chr2	5808653	5811758	3106	PP153_ARATH	Arabidopsis thaliana (Mouse-ear cress)	Pentatricopeptide repeat-containing protein At2g15690	49,02	102	52	0	179	280	318	419	5e-27	122
MDP0000511055	chr2	5814031	5816145	2115	COPIA_DROME	Drosophila melanogaster (Fruit fly)	Copia protein	31,27	371	207	8	161	518	1065	1400	5e-43	176
MDP0000605034	chr2	5827227	5828720	1494	POLX_TOBAC	Nicotiana tabacum (Common tobacco)	Retrovirus-related Pol polyprotein from transposon TNT 1-94	73,49	498	130	1	1	496	830	1327	0	759
MDP0000321546	chr2	5837634	5845825	8192	KEA4_ARATH	Arabidopsis thaliana (Mouse-ear cress)	K(+) efflux antiporter 4	55,56	225	40	4	471	645	218	432	5e-50	199
MDP0000875621	chr2	5852031	5853533	1503	MYBJ_DICDI	Dictyostelium discoideum (Slime mold)	Myb-like protein J	57,38	61	23	2	128	188	376	433	1e-12	74,3
MDP0000190175	chr2	5853265	5859017	5753	KEA6_ARATH	Arabidopsis thaliana (Mouse-ear cress)	K(+) efflux antiporter 6	60,66	333	71	4	42	314	108	440	2e-97	356
MDP0000321548	chr2	5858271	5865948	7678	RLCK7_ARATH	Arabidopsis thaliana (Mouse-ear cress)	Probable serine/threonine-protein kinase RLCKVII	45,37	313	162	6	374	678	85	396	2e-69	264
MDP0000170792	chr2	5872881	5873423	543	CDD_YERPY	Yersinia pseudotuberculosis serotype O:3 (strain YPIII)	Cytidine deaminase	46,24	93	37	3	25	117	161	240	0,00000004	57,8
MDP0000304358	chr2	5887324	5888165	842	KC1D_ARATH	Arabidopsis thaliana (Mouse-ear cress)	Casein kinase I isoform delta-like	62,96	108	40	0	37	144	184	291	8e-29	126
MDP0000618484	chr2	5912262	5913434	1173	Y4966_ARATH	Arabidopsis thaliana (Mouse-ear cress)	Uncharacterized protein At4g29660	60,36	111	27	1	3	113	6	99	5e-32	135
MDP0000568474	chr2	5914371	5915276	906	CDD_SHEFN	Shewanella frigidimarina (strain NCIMB 400)	Cytidine deaminase	37,66	231	121	4	8	238	32	239	2e-31	135
MDP0000138959	chr2	5920172	5923314	3143	KC1D_ARATH	Arabidopsis thaliana (Mouse-ear cress)	Casein kinase I isoform delta-like	56,06	289	127	0	17	305	3	291	5e-90	331
MDP0000209700	chr2	5922636	5923889	1254	KC1D_ARATH	Arabidopsis thaliana (Mouse-ear cress)	Casein kinase I isoform delta-like	47,93	169	67	2	17	164	3	171	5e-39	160
MDP0000138960	chr2	5924364	5926793	2430	TRL2_ORYSJ	Oryza sativa subsp. japonica (Rice)	Thioredoxin-like 2, chloroplastic	63,28	177	45	5	65	240	57	214	8e-57	220
MDP0000209701	chr2	5924934	5927363	2430	TRL2_ORYSJ	Oryza sativa subsp. japonica (Rice)	Thioredoxin-like 2, chloroplastic	63,28	177	45	5	65	240	57	214	8e-57	220
MDP0000250557	chr2	5927839	5930444	2606	KC1D_ARATH	Arabidopsis thaliana (Mouse-ear cress)	Casein kinase I isoform delta-like	45,36	280	76	6	60	313	64	292	2e-58	226
MDP0000250558	chr2	5931179	5932660	1482	ENPP3_HUMAN	Homo sapiens (Human)	Ectonucleotide pyrophosphatase/phosphodiesterase family member 3	39,2	398	223	9	101	489	156	543	1e-71	270
MDP0000138963	chr2	5932875	5934676	1802	PCID2_HUMAN	Homo sapiens (Human)	PCI domain-containing protein 2	33,75	160	93	5	155	303	69	226	2e-20	99,8
MDP0000218253	chr2	5934028	5937262	3235	PCID2_HUMAN	Homo sapiens (Human)	PCI domain-containing protein 2	38,46	338	186	8	119	444	69	396	2e-61	236
MDP0000208082	chr2	5934555	5936524	1970	GRWD1_BOVIN	Bos taurus (Bovine)	Glutamate-rich WD repeat-containing protein 1	43,72	231	119	5	79	306	68	290	1e-42	174
MDP0000220265	chr2	5936360	5937028	669	PCID2_XENLA	Xenopus laevis (African clawed frog)	PCI domain-containing protein 2	42,74	124	64	2	1	123	279	396	5e-24	109
MDP0000208083	chr2	5936749	5937411	663	PCID2_XENLA	Xenopus laevis (African clawed frog)	PCI domain-containing protein 2	42,98	121	62	2	2	121	282	396	4e-23	106
MDP0000610308	chr2	5937253	5938270	1018	GRWD1_RAT	Rattus norvegicus (Rat)	Glutamate-rich WD repeat-containing protein 1	47,68	151	75	3	21	168	142	291	2e-34	144
MDP0000218254	chr2	5937809	5940664	2856	GRWD1_DICDI	Dictyostelium discoideum (Slime mold)	Glutamate-rich WD repeat-containing protein 1	46,43	308	134	10	116	407	187	479	2e-65	249
MDP0000654622	chr2	5950677	5951531	855	POL5_DROME	Drosophila melanogaster (Fruit fly)	Retrovirus-related Pol polyprotein from transposon opus	33,45	275	171	4	1	266	217	488	3e-35	148
MDP0000559956	chr2	5956406	5957260	855	POL5_DROME	Drosophila melanogaster (Fruit fly)	Retrovirus-related Pol polyprotein from transposon opus	33,45	275	171	4	1	266	217	488	3e-35	148
MDP0000185216	chr2	5981580	5983308	1729	CNG10_ARATH	Arabidopsis thaliana (Mouse-ear cress)	Probable cyclic nucleotide-gated ion channel 10	32,37	380	200	11	16	344	250	623	2e-43	176
MDP0000751417	chr2	6001270	6001908	639	YI31B_YEAST	Saccharomyces cerevisiae (Baker's yeast)	Transposon Ty3-I Gag-Pol polyprotein	28,84	215	131	5	4	212	1011	1209	2e-17	89
MDP0000233135	chr2	6003086	6008007	4922	CNGC1_ARATH	Arabidopsis thaliana (Mouse-ear cress)	Cyclic nucleotide-gated ion channel 1	30,62	565	317	15	54	562	91	636	4e-56	219
MDP0000131803	chr2	6016185	6017608	1424	GAT22_ARATH	Arabidopsis thaliana (Mouse-ear cress)	Putative GATA transcription factor 22	46,5	157	68	3	201	342	197	352	1e-21	103
MDP0000131807	chr2	6034371	6037855	3485	CNGC1_ARATH	Arabidopsis thaliana (Mouse-ear cress)	Cyclic nucleotide-gated ion channel 1	31,41	417	195	14	22	348	221	636	2e-34	147
MDP0000127542	chr2	6055951	6060808	4858	BGAL_MALDO	Malus domestica (Apple) (Pyrus malus)	Beta-galactosidase	86,91	466	61	0	343	808	257	722	0	818
MDP0000702799	chr2	6073132	6074808	1677	PAO5_ARATH	Arabidopsis thaliana (Mouse-ear cress)	Probable polyamine oxidase 5	56,94	562	201	8	2	554	1	530	2e-153	543
MDP0000158853	chr2	6073700	6075376	1677	PAO5_ARATH	Arabidopsis thaliana (Mouse-ear cress)	Probable polyamine oxidase 5	56,94	562	201	8	2	554	1	530	2e-153	543
MDP0000158855	chr2	6087168	6088992	1825	MSI4_ARATH	Arabidopsis thaliana (Mouse-ear cress)	WD-40 repeat-containing protein MSI4	81,61	87	16	0	85	171	421	507	5e-28	123
MDP0000233276	chr2	6087374	6092878	5505	MSI4_ARATH	Arabidopsis thaliana (Mouse-ear cress)	WD-40 repeat-containing protein MSI4	72,64	497	99	8	95	591	48	507	0	701
MDP0000244506	chr2	6116455	6121385	4931	PBS1_ARATH	Arabidopsis thaliana (Mouse-ear cress)	Serine/threonine-protein kinase PBS1	41,87	406	207	4	571	968	70	454	2e-82	307
MDP0000381512	chr2	6118991	6121887	2897	POLX_TOBAC	Nicotiana tabacum (Common tobacco)	Retrovirus-related Pol polyprotein from transposon TNT 1-94	37,58	487	266	8	116	565	518	1003	2e-81	303
MDP0000181259	chr2	6129227	6133241	4015	C3H64_ARATH	Arabidopsis thaliana (Mouse-ear cress)	Zinc finger CCCH domain-containing protein 64	61,29	589	211	5	4	584	3	582	0	741
MDP0000137590	chr2	6129707	6134163	4457	C3H64_ARATH	Arabidopsis thaliana (Mouse-ear cress)	Zinc finger CCCH domain-containing protein 64	60,85	567	205	5	22	580	25	582	0	710
MDP0000727808	chr2	6141205	6141480	276	POL3_DROME	Drosophila melanogaster (Fruit fly)	Retrovirus-related Pol polyprotein from transposon 17.6	37,5	88	55	0	4	91	349	436	2e-12	70,9
MDP0000727809	chr2	6141739	6142146	408	POL5_DROME	Drosophila melanogaster (Fruit fly)	Retrovirus-related Pol polyprotein from transposon opus	41,67	96	55	1	5	99	459	554	2e-14	77,8
MDP0000727811	chr2	6142580	6143197	618	YI31B_YEAST	Saccharomyces cerevisiae (Baker's yeast)	Transposon Ty3-I Gag-Pol polyprotein	38,54	192	116	1	1	190	1200	1391	4e-30	130
MDP0000727813	chr2	6145854	6146444	591	YI31B_YEAST	Saccharomyces cerevisiae (Baker's yeast)	Transposon Ty3-I Gag-Pol polyprotein	36,92	130	77	2	45	174	672	796	9e-18	89,7
MDP0000185613	chr2	6153315	6156109	2795	POLX_TOBAC	Nicotiana tabacum (Common tobacco)	Retrovirus-related Pol polyprotein from transposon TNT 1-94	29,76	168	104	2	140	293	828	995	2e-13	76,6
MDP0000689857	chr2	6154660	6155025	366	POL3_DROME	Drosophila melanogaster (Fruit fly)	Retrovirus-related Pol polyprotein from transposon 17.6	42,02	119	69	0	3	121	318	436	5e-24	109
MDP0000758778	chr2	6156763	6157956	1194	EFR_ARATH	Arabidopsis thaliana (Mouse-ear cress)	LRR receptor-like serine/threonine-protein kinase EFR	38,96	367	182	3	33	359	28	392	3e-59	229
MDP0000246857	chr2	6157631	6165058	7428	CLPX_SILST	Silicibacter sp. (strain TM1040)	ATP-dependent Clp protease ATP-binding subunit clpX	46,4	403	151	6	273	654	49	407	7e-92	338
MDP0000417704	chr2	6196157	6199193	3037	GUN1_PERAE	Persea americana (Avocado)	Endoglucanase 1	63,41	82	18	1	79	148	193	274	9e-22	103
MDP0000310183	chr2	6199691	6207566	7876	DRL42_ARATH	Arabidopsis thaliana (Mouse-ear cress)	Probable disease resistance protein At5g66900	40,9	533	282	10	224	752	280	783	6e-90	333
MDP0000296259	chr2	6211704	6213053	1350	Y3720_ARATH	Arabidopsis thaliana (Mouse-ear cress)	UPF0481 protein At3g47200	27,73	422	261	11	61	448	47	458	2e-35	150
MDP0000252899	chr2	6225861	6235482	9622	BH041_ARATH	Arabidopsis thaliana (Mouse-ear cress)	Putative transcription factor bHLH041	37,68	544	224	19	236	751	9	465	6e-45	182
MDP0000119495	chr2	6234475	6237607	3133	BH041_ARATH	Arabidopsis thaliana (Mouse-ear cress)	Putative transcription factor bHLH041	37,34	549	224	19	39	559	9	465	4e-44	179
MDP0000508511	chr2	6242167	6243102	936	POL5_DROME	Drosophila melanogaster (Fruit fly)	Retrovirus-related Pol polyprotein from transposon opus	30,38	260	162	6	1	246	312	566	5e-26	118
MDP0000237293	chr2	6242268	6250254	7987	RECA3_ARATH	Arabidopsis thaliana (Mouse-ear cress)	DNA repair protein recA homolog 3, mitochondrial	72,84	394	84	2	349	719	22	415	4e-133	476
MDP0000508513	chr2	6243301	6244212	912	YG31B_YEAST	Saccharomyces cerevisiae (Baker's yeast)	Transposon Ty3-G Gag-Pol polyprotein	34,44	151	95	4	104	252	563	711	3e-12	72
MDP0000135609	chr2	6247316	6250103	2788	YCO6_SCHPO	Schizosaccharomyces pombe (Fission yeast)	Putative nucleosome assembly protein C364.06	35,33	300	183	6	27	320	50	344	5e-35	149
MDP0000456216	chr2	6251020	6251488	469	POL2_MOUSE	Mus musculus (Mouse)	Retrovirus-related Pol polyprotein LINE-1	23,72	156	102	4	1	146	512	660	3e-11	67,4
MDP0000188011	chr2	6251459	6253317	1859	RS16_ROSDO	Roseobacter denitrificans (strain ATCC 33942 / OCh 114) (Erythrobacter sp. (strain OCh 114)) (Roseobacter denitrificans)	30S ribosomal protein S16	58,54	82	34	0	1	82	1	82	3e-21	100
MDP0000933541	chr2	6256324	6259336	3013	SRK6_BRAOE	Brassica oleracea var. acephala (Flowering kale)	Putative serine/threonine-protein kinase receptor	34,58	856	419	28	8	764	16	829	5e-107	389
MDP0000292425	chr2	6260969	6267058	6090	NPR1_ARATH	Arabidopsis thaliana (Mouse-ear cress)	Regulatory protein NPR1	50,93	540	242	5	240	773	41	563	1e-144	514
MDP0000194672	chr2	6267403	6272129	4727	HSFA2_ARATH	Arabidopsis thaliana (Mouse-ear cress)	Heat stress transcription factor A-2	42,6	277	112	2	134	404	31	266	7e-52	206
MDP0000141102	chr2	6268958	6272275	3318	PMTE_ARATH	Arabidopsis thaliana (Mouse-ear cress)	Probable methyltransferase PMT14	71,75	577	119	7	1	574	1	536	0	849
MDP0000385185	chr2	6269658	6269945	288	M810_ARATH	Arabidopsis thaliana (Mouse-ear cress)	Uncharacterized mitochondrial protein AtMg00810	50	62	31	0	27	88	96	157	3e-11	67
MDP0000502680	chr2	6272993	6273520	528	POL5_DROME	Drosophila melanogaster (Fruit fly)	Retrovirus-related Pol polyprotein from transposon opus	34,68	173	96	4	1	165	135	298	4e-20	97,4
MDP0000095410	chr2	6275240	6278510	3271	KC1D_ARATH	Arabidopsis thaliana (Mouse-ear cress)	Casein kinase I isoform delta-like	73,45	467	105	5	1	465	1	450	0	665
MDP0000528357	chr2	6275878	6277335	1458	POLX_TOBAC	Nicotiana tabacum (Common tobacco)	Retrovirus-related Pol polyprotein from transposon TNT 1-94	40,66	182	104	1	1	182	535	712	2e-36	154
MDP0000528359	chr2	6279049	6279417	369	COGT2_ARATH	Arabidopsis thaliana (Mouse-ear cress)	Cytokinin-O-glucosyltransferase 2	59,22	103	41	1	9	111	11	112	2e-26	117
MDP0000180882	chr2	6280121	6280996	876	COGT2_ARATH	Arabidopsis thaliana (Mouse-ear cress)	Cytokinin-O-glucosyltransferase 2	54,33	289	129	2	1	286	193	481	6e-91	333
MDP0000461882	chr2	6280205	6280574	370	CPR1_ARATH	Arabidopsis thaliana (Mouse-ear cress)	Probable cysteine proteinase At3g19400	65,82	79	27	0	1	79	134	212	2e-24	110
MDP0000461883	chr2	6283399	6287107	3709	1433D_SOYBN	Glycine max (Soybean) (Glycine hispida)	14-3-3-like protein D	81,15	260	49	0	1	260	1	260	7e-120	429
MDP0000471047	chr2	6285233	6286259	1027	M810_ARATH	Arabidopsis thaliana (Mouse-ear cress)	Uncharacterized mitochondrial protein AtMg00810	38,92	167	99	2	7	172	26	190	4e-28	124
MDP0000141429	chr2	6285256	6286996	1741	GGH_ARATH	Arabidopsis thaliana (Mouse-ear cress)	Gamma-glutamyl hydrolase	50,71	211	59	2	39	248	1	167	4e-49	194
MDP0000275775	chr2	6287288	6289727	2440	RLA2_PARAR	Parthenium argentatum (Guayule rubber plant)	60S acidic ribosomal protein P2	72,73	66	18	0	1	66	1	66	4e-21	100
MDP0000193848	chr2	6287756	6289923	2168	KC1D_ARATH	Arabidopsis thaliana (Mouse-ear cress)	Casein kinase I isoform delta-like	55,73	323	111	7	24	331	145	450	9e-84	310
MDP0000146613	chr2	6287934	6291287	3354	RL4_PRUAR	Prunus armeniaca (Apricot)	60S ribosomal protein L4	91,75	400	33	0	7	406	9	408	0	651
MDP0000384623	chr2	6288134	6288517	384	POL2_DROME	Drosophila melanogaster (Fruit fly)	Retrovirus-related Pol polyprotein from transposon 297	37,19	121	66	2	3	117	464	580	5e-16	82,8
MDP0000274596	chr2	6288710	6290803	2094	RTF21_SCHPO	Schizosaccharomyces pombe (Fission yeast)	Retrotransposable element Tf2 155 kDa protein type 1	39,42	104	63	0	157	260	482	585	1e-19	97,1
MDP0000296394	chr2	6288950	6292705	3756	POL2_DROME	Drosophila melanogaster (Fruit fly)	Retrovirus-related Pol polyprotein from transposon 297	36,8	250	117	2	369	577	373	622	6e-40	166
MDP0000222178	chr2	6289407	6290636	1230	IF414_TOBAC	Nicotiana tabacum (Common tobacco)	Eukaryotic initiation factor 4A-14	87,27	55	7	0	99	153	5	59	3e-23	107
MDP0000242662	chr2	6290558	6293830	3273	KC1D_ARATH	Arabidopsis thaliana (Mouse-ear cress)	Casein kinase I isoform delta-like	73,45	467	105	5	1	465	1	450	0	665
MDP0000297929	chr2	6292535	6301385	8851	DGAT1_DICDI	Dictyostelium discoideum (Slime mold)	Diacylglycerol O-acyltransferase 1	35,35	314	167	4	86	370	260	566	4e-51	202
MDP0000903338	chr2	6292609	6292998	390	UFC1_ARATH	Arabidopsis thaliana (Mouse-ear cress)	Ubiquitin-fold modifier-conjugating enzyme 1	59,32	59	24	0	1	59	18	76	1e-13	75,1
MDP0000799400	chr2	6294915	6295301	387	PMTE_ARATH	Arabidopsis thaliana (Mouse-ear cress)	Probable methyltransferase PMT14	86,96	69	9	0	10	78	538	606	5e-29	125
MDP0000617162	chr2	6297480	6303542	6063	COGT2_ARATH	Arabidopsis thaliana (Mouse-ear cress)	Cytokinin-O-glucosyltransferase 2	45,45	132	64	3	9	132	11	142	8e-28	122
MDP0000626671	chr2	6297678	6298382	705	POL2_MOUSE	Mus musculus (Mouse)	Retrovirus-related Pol polyprotein LINE-1	25,91	220	146	4	4	213	475	687	2e-17	89,4
MDP0000626673	chr2	6299368	6300582	1215	CFDP2_TRAJA	Tragulus javanicus (Lesser Malay chevrotain)	Craniofacial development protein 2	27,76	263	165	7	97	343	227	480	2e-13	77,4
MDP0000583698	chr2	6300507	6301190	684	POL3_DROME	Drosophila melanogaster (Fruit fly)	Retrovirus-related Pol polyprotein from transposon 17.6	31,63	215	143	2	1	215	368	578	9e-18	90,5
MDP0000583700	chr2	6302257	6303078	822	RTF22_SCHPO	Schizosaccharomyces pombe (Fission yeast)	Retrotransposable element Tf2 155 kDa protein type 2	26,32	266	169	8	13	265	1006	1257	5e-16	84,7
MDP0000397408	chr2	6306605	6307135	531	POL3_DROME	Drosophila melanogaster (Fruit fly)	Retrovirus-related Pol polyprotein from transposon 17.6	28,98	176	122	1	1	176	394	566	5e-13	73,6
MDP0000488088	chr2	6306913	6308956	2044	IF4A2_NICPL	Nicotiana plumbaginifolia (Leadwort-leaved tobacco)	Eukaryotic initiation factor 4A-2	94,89	411	21	0	2	412	3	413	0	813
MDP0000397409	chr2	6307181	6308217	1037	POLY_DROME	Drosophila melanogaster (Fruit fly)	Retrovirus-related Pol polyprotein from transposon gypsy	26,86	242	119	8	52	268	141	349	7e-17	87,8
MDP0000938925	chr2	6308997	6310298	1302	NMT1_ARATH	Arabidopsis thaliana (Mouse-ear cress)	Glycylpeptide N-tetradecanoyltransferase 1	86,41	434	58	1	1	433	1	434	0	790
MDP0000158790	chr2	6309096	6312372	3277	LCYE_ARATH	Arabidopsis thaliana (Mouse-ear cress)	Lycopene epsilon cyclase, chloroplastic	72,52	524	130	4	1	523	12	522	0	726
MDP0000276109	chr2	6311887	6315144	3258	DWA1_ARATH	Arabidopsis thaliana (Mouse-ear cress)	WD repeat-containing protein DWA1	57,38	413	124	4	1	412	1	362	4e-119	428
MDP0000183933	chr2	6313904	6316523	2620	NEP1_NEPGR	Nepenthes gracilis (Slender pitcher plant)	Aspartic proteinase nepenthesin-1	38,26	115	61	6	133	240	224	335	0,00000003	58,9
MDP0000265359	chr2	6314620	6318021	3402	TERF2_CHICK	Gallus gallus (Chicken)	Telomeric repeat-binding factor 2	47,27	55	25	2	2	56	662	712	0,0000001	57,4
MDP0000435644	chr2	6319296	6320699	1404	UFOG_PETHY	Petunia hybrida (Petunia)	Anthocyanidin 3-O-glucosyltransferase	30,2	457	294	10	9	453	12	455	4e-56	219
MDP0000859725	chr2	6321774	6323075	1302	NMT1_ARATH	Arabidopsis thaliana (Mouse-ear cress)	Glycylpeptide N-tetradecanoyltransferase 1	86,41	434	58	1	1	433	1	434	0	790
MDP0000548003	chr2	6325084	6326481	1398	UFOG_PETHY	Petunia hybrida (Petunia)	Anthocyanidin 3-O-glucosyltransferase	29,1	457	295	9	9	450	12	454	8e-52	204
MDP0000548004	chr2	6329082	6330839	1758	UFOG_PETHY	Petunia hybrida (Petunia)	Anthocyanidin 3-O-glucosyltransferase	28,51	470	289	13	7	453	10	455	3e-49	196
MDP0000157785	chr2	6332813	6334261	1449	ACP1_CASGL	Casuarina glauca (Swamp oak)	Acyl carrier protein 1, chloroplastic	61,98	121	45	1	116	236	14	133	4e-26	118
MDP0000165874	chr2	6334270	6334581	312	PHR2_ARATH	Arabidopsis thaliana (Mouse-ear cress)	Blue-light photoreceptor PHR2	64,71	102	36	0	2	103	185	286	2e-24	110
MDP0000202445	chr2	6335751	6337807	2057	M810_ARATH	Arabidopsis thaliana (Mouse-ear cress)	Uncharacterized mitochondrial protein AtMg00810	42,41	224	110	2	166	371	3	225	5e-43	175
MDP0000629157	chr2	6336995	6338068	1074	CFDP2_TRAJA	Tragulus javanicus (Lesser Malay chevrotain)	Craniofacial development protein 2	28,52	256	158	7	97	336	227	473	2e-17	90,1
MDP0000298372	chr2	6339420	6343951	4532	COPIA_DROME	Drosophila melanogaster (Fruit fly)	Copia protein	35,05	97	63	0	700	796	1295	1391	4e-10	67,4
MDP0000552242	chr2	6345683	6347093	1411	UFOG_PETHY	Petunia hybrida (Petunia)	Anthocyanidin 3-O-glucosyltransferase	29,78	460	284	13	9	445	12	455	3e-54	213
MDP0000298374	chr2	6347572	6349291	1720	TRA1_MAIZE	Zea mays (Maize)	Putative AC transposase	29,67	364	162	12	1	309	450	774	5e-29	128
MDP0000299015	chr2	6351347	6351874	528	ZOX_PHAVU	Phaseolus vulgaris (Kidney bean) (French bean)	Zeatin O-xylosyltransferase	40,13	157	87	4	1	151	274	429	6e-21	100
MDP0000651561	chr2	6353619	6354500	882	UFOG_PETHY	Petunia hybrida (Petunia)	Anthocyanidin 3-O-glucosyltransferase	27,47	233	160	4	9	234	12	242	1e-24	113
MDP0000673882	chr2	6355351	6356724	1374	NEP2_NEPGR	Nepenthes gracilis (Slender pitcher plant)	Aspartic proteinase nepenthesin-2	32,82	387	236	12	74	452	65	435	1e-48	194
MDP0000204259	chr2	6355636	6356169	534	ZOX_PHAVU	Phaseolus vulgaris (Kidney bean) (French bean)	Zeatin O-xylosyltransferase	42,04	157	84	4	1	151	274	429	2e-22	105
MDP0000228610	chr2	6357848	6358381	534	ZOX_PHAVU	Phaseolus vulgaris (Kidney bean) (French bean)	Zeatin O-xylosyltransferase	42,04	157	84	4	1	151	274	429	2e-22	105
MDP0000288554	chr2	6359959	6361368	1410	UFOG_PETHY	Petunia hybrida (Petunia)	Anthocyanidin 3-O-glucosyltransferase	29,85	459	293	11	9	453	12	455	5e-54	212
MDP0000740509	chr2	6363457	6364007	551	POL3_DROME	Drosophila melanogaster (Fruit fly)	Retrovirus-related Pol polyprotein from transposon 17.6	39,89	183	86	5	3	165	514	692	4e-25	114
MDP0000200513	chr2	6370166	6371575	1410	UFOG_PETHY	Petunia hybrida (Petunia)	Anthocyanidin 3-O-glucosyltransferase	30,94	459	288	11	9	453	12	455	2e-55	216
MDP0000568059	chr2	6373884	6374969	1086	POL_XMRV3	Xenotropic MuLV-related virus (isolate VP35) (XMRV)	Gag-Pol polyprotein	32,67	150	99	2	81	229	1450	1598	3e-13	75,9
MDP0000174309	chr2	6383443	6383998	556	ANGLT_ROSHC	Rosa hybrid cultivar	Anthocyanidin 5,3-O-glucosyltransferase	52,38	84	36	1	1	80	294	377	1e-18	92,4
MDP0000156075	chr2	6386213	6387577	1365	UFOG_PETHY	Petunia hybrida (Petunia)	Anthocyanidin 3-O-glucosyltransferase	28,72	383	245	10	69	438	88	455	3e-39	163
MDP0000277173	chr2	6390339	6391472	1134	UFOG_PETHY	Petunia hybrida (Petunia)	Anthocyanidin 3-O-glucosyltransferase	29,84	372	237	8	9	370	12	369	7e-43	174
MDP0000280124	chr2	6393869	6396773	2905	RNHX1_ARATH	Arabidopsis thaliana (Mouse-ear cress)	Putative ribonuclease H protein At1g65750	35,9	156	100	0	266	421	461	616	8e-19	95,1
MDP0000251897	chr2	6395018	6399227	4210	RNHX1_ARATH	Arabidopsis thaliana (Mouse-ear cress)	Putative ribonuclease H protein At1g65750	25,17	302	148	9	77	303	1	299	1e-12	75,1
MDP0000217219	chr2	6398893	6401148	2256	SUBL_ARATH	Arabidopsis thaliana (Mouse-ear cress)	Subtilisin-like protease	49,2	748	354	11	10	750	28	756	0	642
MDP0000251898	chr2	6402408	6402743	336	ANGLT_ROSHC	Rosa hybrid cultivar	Anthocyanidin 5,3-O-glucosyltransferase	49,45	91	42	1	1	87	294	384	2e-18	91,3
MDP0000217220	chr2	6403767	6408351	4585	XSP1_ARATH	Arabidopsis thaliana (Mouse-ear cress)	Xylem serine proteinase 1	66,86	682	225	1	4	685	66	746	0	919
MDP0000271491	chr2	6414863	6417664	2802	PP434_ARATH	Arabidopsis thaliana (Mouse-ear cress)	Pentatricopeptide repeat-containing protein At5g57250, mitochondrial	41,26	778	321	13	1	647	52	824	9e-150	531
MDP0000194722	chr2	6415565	6417694	2130	PSYR1_ARATH	Arabidopsis thaliana (Mouse-ear cress)	Tyrosine-sulfated glycopeptide receptor 1	44,99	678	346	12	5	661	28	699	1e-122	441
MDP0000673548	chr2	6419571	6420880	1310	POL2_MOUSE	Mus musculus (Mouse)	Retrovirus-related Pol polyprotein LINE-1	26,26	278	176	5	4	259	475	745	3e-24	113
MDP0000428145	chr2	6421606	6422496	891	POLX_TOBAC	Nicotiana tabacum (Common tobacco)	Retrovirus-related Pol polyprotein from transposon TNT 1-94	37,11	291	171	3	2	283	1029	1316	9e-53	207
MDP0000271493	chr2	6424665	6434640	9976	SF3A1_ARATH	Arabidopsis thaliana (Mouse-ear cress)	Probable splicing factor 3A subunit 1	59,13	389	97	6	65	451	192	520	8e-101	369
MDP0000164300	chr2	6424981	6426096	1116	MDAR2_ARATH	Arabidopsis thaliana (Mouse-ear cress)	Probable monodehydroascorbate reductase, cytoplasmic isoform 2	54,17	48	22	0	1	48	190	237	0,00000002	57,8
MDP0000149513	chr2	6428164	6432604	4441	PUB34_ARATH	Arabidopsis thaliana (Mouse-ear cress)	U-box domain-containing protein 34	63,16	475	175	0	280	754	317	791	8e-166	584
MDP0000518425	chr2	6428777	6429349	573	COPIA_DROME	Drosophila melanogaster (Fruit fly)	Copia protein	44,13	179	97	2	7	182	1221	1399	2e-33	141
MDP0000518426	chr2	6429512	6430762	1251	POLX_TOBAC	Nicotiana tabacum (Common tobacco)	Retrovirus-related Pol polyprotein from transposon TNT 1-94	32,07	421	244	7	1	415	696	1080	7e-47	188
MDP0000237536	chr2	6429981	6434411	4431	PUB34_ARATH	Arabidopsis thaliana (Mouse-ear cress)	U-box domain-containing protein 34	59,14	509	174	1	278	786	317	791	5e-161	568
MDP0000734332	chr2	6434230	6438589	4360	YI31B_YEAST	Saccharomyces cerevisiae (Baker's yeast)	Transposon Ty3-I Gag-Pol polyprotein	35,75	179	93	3	154	332	603	759	1e-18	94,4
MDP0000174666	chr2	6436192	6436641	450	FLRT_CITMA	Citrus maxima (Pomelo) (Citrus grandis)	Flavanone 7-O-glucoside 2''-O-beta-L-rhamnosyltransferase	37,7	122	73	2	6	125	307	427	3e-19	93,6
MDP0000462759	chr2	6436306	6439992	3687	POL5_DROME	Drosophila melanogaster (Fruit fly)	Retrovirus-related Pol polyprotein from transposon opus	31,3	246	164	2	979	1224	123	363	1e-28	129
MDP0000166902	chr2	6437068	6438081	1014	G6PI_CYAP7	Cyanothece sp. (strain PCC 7424) (Synechococcus sp. (strain ATCC 29155))	Glucose-6-phosphate isomerase	52,41	187	77	2	78	254	6	190	2e-51	202
MDP0000194795	chr2	6437531	6437977	447	JP650_ARATH	Arabidopsis thaliana (Mouse-ear cress)	Probable polygalacturonase non-catalytic subunit JP650	61,6	125	47	1	18	142	263	386	1e-35	148
MDP0000514281	chr2	6441122	6442264	1143	POL3_DROME	Drosophila melanogaster (Fruit fly)	Retrovirus-related Pol polyprotein from transposon 17.6	32,79	308	202	2	1	307	301	604	2e-38	159
MDP0000377480	chr2	6442373	6444262	1890	RTF22_SCHPO	Schizosaccharomyces pombe (Fission yeast)	Retrotransposable element Tf2 155 kDa protein type 2	22,37	541	348	18	72	573	750	1257	1e-23	112
MDP0000377481	chr2	6444284	6445603	1320	POL5_DROME	Drosophila melanogaster (Fruit fly)	Retrovirus-related Pol polyprotein from transposon opus	30,69	391	255	4	54	433	123	508	5e-44	178
MDP0000646636	chr2	6444384	6445658	1275	RTF23_SCHPO	Schizosaccharomyces pombe (Fission yeast)	Retrotransposable element Tf2 155 kDa protein type 3	23,78	370	259	10	62	422	902	1257	3e-23	109
MDP0000257578	chr2	6444788	6451592	6805	ATB15_ARATH	Arabidopsis thaliana (Mouse-ear cress)	Homeobox-leucine zipper protein ATHB-15	62,12	66	25	0	150	215	529	594	3e-16	85,5
MDP0000294190	chr2	6452650	6453329	680	CNG13_ARATH	Arabidopsis thaliana (Mouse-ear cress)	Putative cyclic nucleotide-gated ion channel 13	35,75	179	93	4	23	186	458	629	4e-22	104
MDP0000126815	chr2	6455580	6456259	680	CNG13_ARATH	Arabidopsis thaliana (Mouse-ear cress)	Putative cyclic nucleotide-gated ion channel 13	35,75	179	93	4	23	186	458	629	4e-22	104
MDP0000559039	chr2	6465864	6467537	1674	HARB1_HUMAN	Homo sapiens (Human)	Putative nuclease HARBI1	27,82	284	189	7	224	502	29	301	1e-21	105
MDP0000390312	chr2	6470017	6470457	441	YG31B_YEAST	Saccharomyces cerevisiae (Baker's yeast)	Transposon Ty3-G Gag-Pol polyprotein	42,7	89	51	0	58	146	588	676	4e-14	76,6
MDP0000231671	chr2	6470879	6475356	4478	CBK1_PNECA	Pneumocystis carinii	Serine/threonine-protein kinase CBK1	46,05	430	208	5	101	518	82	499	5e-108	392
MDP0000390313	chr2	6471609	6472004	396	RTF21_SCHPO	Schizosaccharomyces pombe (Fission yeast)	Retrotransposable element Tf2 155 kDa protein type 1	30,53	131	88	2	2	131	870	998	4e-14	76,6
MDP0000231674	chr2	6492521	6494117	1597	P2C07_ARATH	Arabidopsis thaliana (Mouse-ear cress)	Protein phosphatase 2C 7	54,25	400	157	7	31	427	134	510	2e-115	416
MDP0000320149	chr2	6496133	6500989	4857	M2K2_ARATH	Arabidopsis thaliana (Mouse-ear cress)	Mitogen-activated protein kinase kinase 2	68,9	283	73	1	53	320	27	309	7e-107	387
MDP0000845576	chr2	6503371	6507063	3693	OSBL5_MOUSE	Mus musculus (Mouse)	Oxysterol-binding protein-related protein 5	32,31	260	148	9	64	303	375	626	2e-21	103
MDP0000130650	chr2	6506721	6507567	847	CPSF5_DICDI	Dictyostelium discoideum (Slime mold)	Cleavage and polyadenylation specificity factor subunit 5	41,28	109	63	1	1	108	86	194	3e-20	97,1
MDP0000282776	chr2	6507268	6509907	2640	PPR23_ARATH	Arabidopsis thaliana (Mouse-ear cress)	Pentatricopeptide repeat-containing protein At1g09190	59	478	195	1	68	544	2	479	2e-170	599
MDP0000583378	chr2	6507892	6513730	5839	PPR23_ARATH	Arabidopsis thaliana (Mouse-ear cress)	Pentatricopeptide repeat-containing protein At1g09190	59,41	478	193	1	117	593	2	479	2e-169	596
MDP0000181788	chr2	6510232	6511776	1545	CPSF5_DANRE	Danio rerio (Zebrafish) (Brachydanio rerio)	Cleavage and polyadenylation specificity factor subunit 5	42,06	107	61	1	25	131	35	140	6e-18	91,7
MDP0000240012	chr2	6510536	6513495	2960	PPR23_ARATH	Arabidopsis thaliana (Mouse-ear cress)	Pentatricopeptide repeat-containing protein At1g09190	59,41	478	193	1	68	544	2	479	1e-169	596
MDP0000125141	chr2	6513820	6515365	1546	CPSF5_DANRE	Danio rerio (Zebrafish) (Brachydanio rerio)	Cleavage and polyadenylation specificity factor subunit 5	42,06	107	61	1	25	131	35	140	6e-18	91,7
MDP0000779839	chr2	6532087	6532809	723	SM3L3_ARATH	Arabidopsis thaliana (Mouse-ear cress)	Putative SWI/SNF-related matrix-associated actin-dependent regulator of chromatin subfamily A member 3-like 3	57,69	78	32	1	89	166	478	554	2e-13	75,1
MDP0000290529	chr2	6532343	6534242	1900	WDR61_DANRE	Danio rerio (Zebrafish) (Brachydanio rerio)	WD repeat-containing protein 61	37,01	308	175	5	10	315	12	302	3e-57	222
MDP0000681439	chr2	6532921	6533580	660	M810_ARATH	Arabidopsis thaliana (Mouse-ear cress)	Uncharacterized mitochondrial protein AtMg00810	35,27	224	130	3	1	214	7	225	1e-36	152
MDP0000681440	chr2	6533603	6533890	288	POLX_TOBAC	Nicotiana tabacum (Common tobacco)	Retrovirus-related Pol polyprotein from transposon TNT 1-94	46,24	93	49	1	1	92	901	993	8e-19	92
MDP0000681441	chr2	6533896	6538979	5084	M820_ARATH	Arabidopsis thaliana (Mouse-ear cress)	Uncharacterized mitochondrial protein AtMg00820	48,68	76	39	0	155	230	34	109	2e-14	79,7
MDP0000192092	chr2	6534576	6536168	1593	THRC_SOLTU	Solanum tuberosum (Potato)	Threonine synthase, chloroplastic	81,13	514	88	3	16	529	14	518	0	868
MDP0000311594	chr2	6543671	6547768	4098	PDAT_SCHPO	Schizosaccharomyces pombe (Fission yeast)	Phospholipid:diacylglycerol acyltransferase	35,83	547	263	16	104	646	134	596	3e-77	290
MDP0000747657	chr2	6546942	6547460	519	CFDP2_TRAJA	Tragulus javanicus (Lesser Malay chevrotain)	Craniofacial development protein 2	28,57	154	96	3	12	158	334	480	1e-10	65,5
MDP0000132012	chr2	6548208	6555236	7029	MYOJ_DICDI	Dictyostelium discoideum (Slime mold)	Myosin-J heavy chain	40,81	1007	525	13	6	946	16	1017	0	735
MDP0000311595	chr2	6549660	6568270	18611	Y5621_ARATH	Arabidopsis thaliana (Mouse-ear cress)	PHD finger protein At5g26210	67,72	254	78	2	1011	1261	3	255	2e-61	239
MDP0000151344	chr2	6551646	6558686	7041	MYOJ_DICDI	Dictyostelium discoideum (Slime mold)	Myosin-J heavy chain	40,81	1007	525	13	6	946	16	1017	0	735
MDP0000697432	chr2	6555676	6556161	486	POL3_DROME	Drosophila melanogaster (Fruit fly)	Retrovirus-related Pol polyprotein from transposon 17.6	36,49	148	94	0	11	158	298	445	3e-19	94,4
MDP0000315400	chr2	6558277	6561022	2746	YG75_SCHPO	Schizosaccharomyces pombe (Fission yeast)	Uncharacterized membrane protein C776.05	21,96	337	226	10	20	339	61	377	2e-11	70,5
MDP0000878209	chr2	6562332	6564304	1973	MYOH_DICDI	Dictyostelium discoideum (Slime mold)	Myosin-H heavy chain	35,71	126	72	3	106	230	1556	1673	3e-14	79,3
MDP0000311597	chr2	6581832	6584575	2744	YG75_SCHPO	Schizosaccharomyces pombe (Fission yeast)	Uncharacterized membrane protein C776.05	21,96	337	226	10	20	339	61	377	2e-11	70,5
MDP0000198724	chr2	6584744	6591120	6377	SUBL_ARATH	Arabidopsis thaliana (Mouse-ear cress)	Subtilisin-like protease	33,02	748	411	28	85	812	62	739	1e-78	294
MDP0000220126	chr2	6585886	6597047	11162	MYOJ_DICDI	Dictyostelium discoideum (Slime mold)	Myosin-J heavy chain	40,81	1007	525	13	6	946	16	1017	0	738
MDP0000506954	chr2	6587193	6588901	1709	NFYA3_ARATH	Arabidopsis thaliana (Mouse-ear cress)	Nuclear transcription factor Y subunit A-3	41,09	202	97	4	98	284	128	322	6e-34	144
MDP0000426713	chr2	6594767	6595156	390	POL4_DROME	Drosophila melanogaster (Fruit fly)	Retrovirus-related Pol polyprotein from transposon 412	32,23	121	82	0	5	125	508	628	1e-11	68,6
MDP0000242263	chr2	6603368	6606405	3038	BRXL4_ARATH	Arabidopsis thaliana (Mouse-ear cress)	Protein Brevis radix-like 4	60,85	401	94	8	101	481	1	358	7e-108	391
MDP0000063793	chr2	6603506	6606894	3389	BRXL4_ARATH	Arabidopsis thaliana (Mouse-ear cress)	Protein Brevis radix-like 4	68,01	397	94	7	1	377	1	384	3e-131	468
MDP0000915401	chr2	6611208	6612043	836	MCA6_ARATH	Arabidopsis thaliana (Mouse-ear cress)	Metacaspase-6	72,22	54	12	1	195	245	61	114	7e-16	84,3
MDP0000173754	chr2	6616905	6618979	2075	VPS2A_ARATH	Arabidopsis thaliana (Mouse-ear cress)	Vacuolar protein sorting-associated protein 2 homolog 1	79,84	248	26	2	1	248	2	225	3e-74	278
MDP0000409231	chr2	6616982	6617668	687	YI31B_YEAST	Saccharomyces cerevisiae (Baker's yeast)	Transposon Ty3-I Gag-Pol polyprotein	33,04	227	144	3	1	227	711	929	5e-27	120
MDP0000276738	chr2	6619676	6620236	561	EL5_ORYSJ	Oryza sativa subsp. japonica (Rice)	E3 ubiquitin-protein ligase EL5	73,33	45	12	0	106	150	132	176	3e-15	81,6
MDP0000640726	chr2	6637941	6638387	447	EL5_ORYSJ	Oryza sativa subsp. japonica (Rice)	E3 ubiquitin-protein ligase EL5	72,22	36	10	0	86	121	141	176	1e-11	68,6
MDP0000293981	chr2	6638158	6642481	4324	TBC5A_DICDI	Dictyostelium discoideum (Slime mold)	TBC1 domain family member 5 homolog A	21,41	411	252	11	108	483	408	782	2e-23	112
MDP0000216030	chr2	6646157	6646434	278	RS31_ARATH	Arabidopsis thaliana (Mouse-ear cress)	40S ribosomal protein S3-1	96,55	58	2	0	4	61	2	59	4e-26	116
MDP0000172495	chr2	6646363	6649112	2750	Y5208_ARATH	Arabidopsis thaliana (Mouse-ear cress)	Uncharacterized protein At5g12080	49,45	546	254	4	24	551	189	730	4e-132	471
MDP0000179649	chr2	6647643	6650733	3091	Y5208_ARATH	Arabidopsis thaliana (Mouse-ear cress)	Uncharacterized protein At5g12080	51,28	587	275	4	127	708	150	730	9e-150	531
MDP0000632868	chr2	6651336	6653891	2556	RFA1_DANRE	Danio rerio (Zebrafish) (Brachydanio rerio)	Replication protein A 70 kDa DNA-binding subunit	33,03	663	371	15	1	656	1	597	3e-95	349
MDP0000309530	chr2	6651858	6655068	3211	Y5208_ARATH	Arabidopsis thaliana (Mouse-ear cress)	Uncharacterized protein At5g12080	51,16	649	283	6	95	718	91	730	8e-171	600
MDP0000533548	chr2	6657498	6660053	2556	RFA1_DANRE	Danio rerio (Zebrafish) (Brachydanio rerio)	Replication protein A 70 kDa DNA-binding subunit	33,03	663	371	14	1	656	1	597	3e-95	350
MDP0000512466	chr2	6658672	6660442	1771	MYB4_ORYSJ	Oryza sativa subsp. japonica (Rice)	Myb-related protein Myb4	52,27	88	35	1	1	81	1	88	3e-16	84
MDP0000309533	chr2	6661343	6663938	2596	RS31_ARATH	Arabidopsis thaliana (Mouse-ear cress)	40S ribosomal protein S3-1	92,56	121	9	0	4	124	2	122	2e-59	229
MDP0000279489	chr2	6665795	6668163	2369	RS31_ARATH	Arabidopsis thaliana (Mouse-ear cress)	40S ribosomal protein S3-1	91,13	124	11	0	4	127	2	125	3e-59	229
MDP0000423659	chr2	6666079	6666735	657	RNHX1_ARATH	Arabidopsis thaliana (Mouse-ear cress)	Putative ribonuclease H protein At1g65750	23,15	203	139	5	19	218	252	440	2e-11	68,9
MDP0000250570	chr2	6669756	6673968	4213	POLX_TOBAC	Nicotiana tabacum (Common tobacco)	Retrovirus-related Pol polyprotein from transposon TNT 1-94	38,81	134	74	3	420	546	1075	1207	3e-16	87,4
MDP0000380932	chr2	6670389	6670916	528	POLX_TOBAC	Nicotiana tabacum (Common tobacco)	Retrovirus-related Pol polyprotein from transposon TNT 1-94	41,71	175	93	4	1	173	872	1039	7e-31	133
MDP0000318820	chr2	6675336	6679778	4443	POL2_MOUSE	Mus musculus (Mouse)	Retrovirus-related Pol polyprotein LINE-1	35,67	171	107	2	230	399	521	689	5e-20	100
MDP0000110100	chr2	6677852	6678412	561	TRA1_MAIZE	Zea mays (Maize)	Putative AC transposase	38,71	186	111	2	2	185	404	588	4e-30	130
MDP0000133367	chr2	6678959	6681442	2484	EXGA_EMENI	Emericella nidulans (Aspergillus nidulans)	Probable glucan 1,3-beta-glucosidase A	32,61	322	175	12	198	483	59	374	2e-36	154
MDP0000257047	chr2	6682053	6686225	4173	RTF21_SCHPO	Schizosaccharomyces pombe (Fission yeast)	Retrotransposable element Tf2 155 kDa protein type 1	37,56	205	128	0	702	906	946	1150	1e-32	142
MDP0000437561	chr2	6685854	6686962	1109	POL3_DROME	Drosophila melanogaster (Fruit fly)	Retrovirus-related Pol polyprotein from transposon 17.6	29,76	205	99	1	1	160	301	505	1e-16	86,7
MDP0000437562	chr2	6687166	6688608	1443	RTF21_SCHPO	Schizosaccharomyces pombe (Fission yeast)	Retrotransposable element Tf2 155 kDa protein type 1	25,76	264	179	6	82	340	1006	1257	9e-20	97,8
MDP0000751442	chr2	6688226	6689713	1488	DI194_ORYSJ	Oryza sativa subsp. japonica (Rice)	Protein DEHYDRATION-INDUCED 19 homolog 4	60,71	56	22	0	13	68	42	97	8e-13	72,4
MDP0000184783	chr2	6688281	6692239	3959	CAP7_ARATH	Arabidopsis thaliana (Mouse-ear cress)	Putative clathrin assembly protein At5g57200	81,01	337	46	3	1	337	1	319	1e-151	536
MDP0000751443	chr2	6691099	6692397	1299	SALAT_PAPSO	Papaver somniferum (Opium poppy)	Salutaridinol 7-O-acetyltransferase	31,42	471	255	15	15	432	19	474	1e-56	221
MDP0000276257	chr2	6691104	6692402	1299	SALAT_PAPSO	Papaver somniferum (Opium poppy)	Salutaridinol 7-O-acetyltransferase	31,85	471	253	16	15	432	19	474	6e-57	221
MDP0000475808	chr2	6692729	6699157	6429	TT2_ARATH	Arabidopsis thaliana (Mouse-ear cress)	Transcription factor TT2	48,45	161	77	4	16	171	48	207	5e-29	129
MDP0000263185	chr2	6695573	6697656	2084	COPIA_DROME	Drosophila melanogaster (Fruit fly)	Copia protein	40,58	69	41	0	124	192	1338	1406	0,00000006	58,5
MDP0000169016	chr2	6696796	6699156	2361	ACBP_FRIAG	Fritillaria agrestis (Stinkbells)	Acyl-CoA-binding protein	77,08	48	11	0	4	51	35	82	8e-16	82
MDP0000263186	chr2	6698843	6700674	1832	POLX_TOBAC	Nicotiana tabacum (Common tobacco)	Retrovirus-related Pol polyprotein from transposon TNT 1-94	43,59	117	65	1	230	346	455	570	8e-20	98,2
MDP0000195635	chr2	6699019	6700744	1726	FB129_ARATH	Arabidopsis thaliana (Mouse-ear cress)	F-box protein At2g39490	26,99	163	115	3	129	290	156	315	2e-12	74,3
MDP0000660859	chr2	6699748	6701331	1584	CFDP2_BOVIN	Bos taurus (Bovine)	Craniofacial development protein 2	29,53	149	101	2	33	179	340	486	0,000000003	61,2
MDP0000161533	chr2	6703033	6707233	4201	DAPF_ARATH	Arabidopsis thaliana (Mouse-ear cress)	Diaminopimelate epimerase, chloroplastic	69,77	344	57	1	69	412	66	362	5e-128	457
MDP0000195636	chr2	6703195	6707393	4199	DAPF_ARATH	Arabidopsis thaliana (Mouse-ear cress)	Diaminopimelate epimerase, chloroplastic	69,77	344	57	1	69	412	66	362	5e-128	457
MDP0000490788	chr2	6703223	6704530	1308	POLX_TOBAC	Nicotiana tabacum (Common tobacco)	Retrovirus-related Pol polyprotein from transposon TNT 1-94	41,58	380	197	11	75	435	809	1182	1e-73	276
MDP0000760805	chr2	6704723	6705675	953	ANTR6_ARATH	Arabidopsis thaliana (Mouse-ear cress)	Probable anion transporter 6, chloroplastic	59,42	69	14	1	36	104	162	216	5e-13	72,8
MDP0000394168	chr2	6709571	6710059	489	VINSY_RAUSE	Rauvolfia serpentina (Serpentwood) (Devilpepper)	Vinorine synthase	37,43	171	95	4	1	162	1	168	5e-23	106
MDP0000321908	chr2	6710127	6712326	2200	M810_ARATH	Arabidopsis thaliana (Mouse-ear cress)	Uncharacterized mitochondrial protein AtMg00810	36,5	137	83	3	15	150	71	204	1e-14	80,9
MDP0000549118	chr2	6713809	6714771	963	POL3_DROME	Drosophila melanogaster (Fruit fly)	Retrovirus-related Pol polyprotein from transposon 17.6	33,45	290	161	2	1	258	334	623	3e-42	172
MDP0000584723	chr2	6713896	6715647	1752	MYB12_ARATH	Arabidopsis thaliana (Mouse-ear cress)	Transcription factor MYB12	60	45	18	0	1	45	1	45	8e-11	65,5
MDP0000549119	chr2	6714838	6715740	903	YI31B_YEAST	Saccharomyces cerevisiae (Baker's yeast)	Transposon Ty3-I Gag-Pol polyprotein	33,22	286	135	4	18	248	1089	1373	6e-34	144
MDP0000592543	chr2	6717551	6725443	7893	MYBC_MAIZE	Zea mays (Maize)	Anthocyanin regulatory C1 protein	74,11	112	29	0	1	112	1	112	6e-45	182
MDP0000178344	chr2	6718433	6719727	1295	VINSY_RAUSE	Rauvolfia serpentina (Serpentwood) (Devilpepper)	Vinorine synthase	30,1	196	122	4	135	329	224	405	3e-23	109
MDP0000130252	chr2	6723421	6726369	2949	TMCO1_RAT	Rattus norvegicus (Rat)	Transmembrane and coiled-coil domains protein 1	34,45	119	75	1	205	323	7	122	0,0000003	56,2
MDP0000135135	chr2	6725879	6731253	5375	PRH_ARATH	Arabidopsis thaliana (Mouse-ear cress)	Pathogenesis-related homeodomain protein	56,45	434	147	7	145	549	104	524	3e-126	453
MDP0000730860	chr2	6727160	6728302	1143	YG31B_YEAST	Saccharomyces cerevisiae (Baker's yeast)	Transposon Ty3-G Gag-Pol polyprotein	37,66	239	144	2	117	352	558	794	4e-41	169
MDP0000247633	chr2	6731741	6735806	4066	PHRF1_HUMAN	Homo sapiens (Human)	PHD and RING finger domain-containing protein 1	28	100	55	3	260	359	186	268	0,0000002	57,8
MDP0000140609	chr2	6733806	6735113	1308	MYB12_ARATH	Arabidopsis thaliana (Mouse-ear cress)	Transcription factor MYB12	68,25	126	40	0	1	126	1	126	6e-50	197
MDP0000176097	chr2	6739121	6743725	4605	C72A1_CATRO	Catharanthus roseus (Madagascar periwinkle) (Vinca rosea)	Secologanin synthase	34,62	494	205	8	309	687	32	522	2e-78	293
MDP0000178684	chr2	6743752	6747742	3991	C72A1_CATRO	Catharanthus roseus (Madagascar periwinkle) (Vinca rosea)	Secologanin synthase	37,42	497	214	9	200	605	32	522	2e-90	333
MDP0000280468	chr2	6748365	6750513	2149	RPC4_MOUSE	Mus musculus (Mouse)	DNA-directed RNA polymerase III subunit RPC4	30,08	133	80	3	210	329	262	394	4e-10	65,9
MDP0000460244	chr2	6754440	6755831	1392	RTBS_DROME	Drosophila melanogaster (Fruit fly)	Probable RNA-directed DNA polymerase from transposon BS	25,2	254	174	7	86	328	327	575	1e-12	74,3
MDP0000130422	chr2	6762224	6770316	8093	CTR9_HUMAN	Homo sapiens (Human)	RNA polymerase-associated protein CTR9 homolog	33,77	906	497	17	4	890	6	827	6e-129	462
MDP0000135143	chr2	6774858	6779211	4354	PCBP2_HUMAN	Homo sapiens (Human)	Poly(rC)-binding protein 2	34,39	157	81	4	88	244	16	150	4e-11	69,7
MDP0000247636	chr2	6780851	6782878	2028	MIFH_TRITR	Trichuris trichiura (Whipworm)	Macrophage migration inhibitory factor homolog	28,57	133	65	2	1	133	1	103	0,000000001	63,2
MDP0000313762	chr2	6781654	6788920	7267	DEN5A_HUMAN	Homo sapiens (Human)	DENN domain-containing protein 5A	42,5	80	46	0	592	671	293	372	4e-10	67,8
MDP0000277571	chr2	6785579	6791631	6053	DEN5A_HUMAN	Homo sapiens (Human)	DENN domain-containing protein 5A	42,5	80	46	0	592	671	293	372	4e-10	67,4
MDP0000137155	chr2	6791118	6794491	3374	M810_ARATH	Arabidopsis thaliana (Mouse-ear cress)	Uncharacterized mitochondrial protein AtMg00810	45,33	225	103	4	470	675	2	225	2e-47	191
MDP0000820007	chr2	6791349	6792380	1032	E13A_SOYBN	Glycine max (Soybean) (Glycine hispida)	Glucan endo-1,3-beta-glucosidase	43,44	343	177	9	8	342	11	344	2e-60	233
MDP0000249190	chr2	6795779	6811613	15835	DNLI4_ARATH	Arabidopsis thaliana (Mouse-ear cress)	DNA ligase 4	62,43	740	154	10	3	698	2	661	0	855
MDP0000399594	chr2	6797122	6799402	2281	OPR3_SOLLC	Solanum lycopersicum (Tomato) (Lycopersicon esculentum)	12-oxophytodienoate reductase 3	78,99	395	82	1	4	398	3	396	0	667
MDP0000682144	chr2	6797129	6799275	2147	OPR3_SOLLC	Solanum lycopersicum (Tomato) (Lycopersicon esculentum)	12-oxophytodienoate reductase 3	78,69	352	74	1	1	352	46	396	1e-167	589
MDP0000315273	chr2	6797832	6800366	2535	OPR3_SOLLC	Solanum lycopersicum (Tomato) (Lycopersicon esculentum)	12-oxophytodienoate reductase 3	78,78	377	79	1	120	496	21	396	4e-178	624
MDP0000796925	chr2	6798721	6799752	1032	E13B_PRUPE	Prunus persica (Peach)	Glucan endo-1,3-beta-glucosidase, basic isoform	43,91	312	169	5	33	342	40	347	8e-71	267
MDP0000577118	chr2	6799028	6800969	1942	E13B_BRACM	Brassica campestris (Field mustard)	Glucan endo-1,3-beta-glucosidase	38,18	165	100	2	22	185	21	184	2e-27	121
MDP0000834943	chr2	6799754	6800785	1032	E13B_PRUPE	Prunus persica (Peach)	Glucan endo-1,3-beta-glucosidase, basic isoform	43,91	312	169	5	33	342	40	347	3e-70	265
MDP0000282861	chr2	6799881	6803282	3402	E13A_ARATH	Arabidopsis thaliana (Mouse-ear cress)	Glucan endo-1,3-beta-glucosidase, acidic isoform	38,33	347	182	6	99	425	2	336	5e-63	242
MDP0000311924	chr2	6800229	6802952	2724	OPR3_SOLLC	Solanum lycopersicum (Tomato) (Lycopersicon esculentum)	12-oxophytodienoate reductase 3	78,78	377	79	1	120	496	21	396	4e-178	624
MDP0000416440	chr2	6800845	6801876	1032	E13B_PRUPE	Prunus persica (Peach)	Glucan endo-1,3-beta-glucosidase, basic isoform	43,59	312	170	5	33	342	40	347	1e-69	263
MDP0000880357	chr2	6804248	6805279	1032	E13F_HORVU	Hordeum vulgare (Barley)	Putative glucan endo-1,3-beta-glucosidase GVI	43,27	312	170	4	34	342	7	314	1e-60	234
MDP0000494038	chr2	6808455	6808802	348	POLX_TOBAC	Nicotiana tabacum (Common tobacco)	Retrovirus-related Pol polyprotein from transposon TNT 1-94	47,83	115	60	0	1	115	830	944	3e-30	130
MDP0000415517	chr2	6819947	6820540	594	POLX_TOBAC	Nicotiana tabacum (Common tobacco)	Retrovirus-related Pol polyprotein from transposon TNT 1-94	34,04	188	116	5	4	185	977	1162	6e-16	84
MDP0000482808	chr2	6821590	6823391	1802	POLX_TOBAC	Nicotiana tabacum (Common tobacco)	Retrovirus-related Pol polyprotein from transposon TNT 1-94	39,02	264	152	4	21	279	1	260	2e-40	166
MDP0000462516	chr2	6823602	6824138	537	M310_ARATH	Arabidopsis thaliana (Mouse-ear cress)	Uncharacterized mitochondrial protein AtMg00310	40,2	102	57	1	7	108	56	153	1e-14	79,3
MDP0000490157	chr2	6824034	6825542	1509	CFDP2_TRAJA	Tragulus javanicus (Lesser Malay chevrotain)	Craniofacial development protein 2	28,52	263	163	7	97	343	227	480	2e-20	100
MDP0000268571	chr2	6825272	6834811	9540	POLX_TOBAC	Nicotiana tabacum (Common tobacco)	Retrovirus-related Pol polyprotein from transposon TNT 1-94	46,39	97	52	0	687	783	546	642	3e-17	92
MDP0000318229	chr2	6831541	6835839	4299	BH035_ARATH	Arabidopsis thaliana (Mouse-ear cress)	Transcription factor bHLH35	61,22	245	86	5	1	241	1	240	4e-76	284
MDP0000298027	chr2	6840039	6843622	3584	E13B_PRUPE	Prunus persica (Peach)	Glucan endo-1,3-beta-glucosidase, basic isoform	48,25	315	154	6	167	479	40	347	2e-73	276
MDP0000576756	chr2	6840060	6841091	1032	E13B_PRUPE	Prunus persica (Peach)	Glucan endo-1,3-beta-glucosidase, basic isoform	47,62	315	156	6	30	342	40	347	9e-74	277
MDP0000314286	chr2	6852937	6855199	2263	AB19A_PRUPE	Prunus persica (Peach)	Auxin-binding protein ABP19a	83,57	207	33	1	1	207	1	206	2e-90	332
MDP0000403692	chr2	6856687	6857598	912	POLX_TOBAC	Nicotiana tabacum (Common tobacco)	Retrovirus-related Pol polyprotein from transposon TNT 1-94	31,05	248	160	4	60	300	231	474	5e-24	112
MDP0000196883	chr2	6858393	6861589	3197	TRPA1_MOUSE	Mus musculus (Mouse)	Transient receptor potential cation channel subfamily A member 1	34,78	115	71	2	67	180	446	557	0,00000001	62,4
MDP0000752846	chr2	6858467	6860212	1746	POLX_TOBAC	Nicotiana tabacum (Common tobacco)	Retrovirus-related Pol polyprotein from transposon TNT 1-94	30,77	234	149	5	61	287	232	459	2e-18	93,6
MDP0000752847	chr2	6862070	6862522	453	POLX_TOBAC	Nicotiana tabacum (Common tobacco)	Retrovirus-related Pol polyprotein from transposon TNT 1-94	34	150	97	1	1	148	24	173	5e-20	96,7
MDP0000196884	chr2	6863306	6867369	4064	RAD7_SCHPO	Schizosaccharomyces pombe (Fission yeast)	DNA repair protein rhp7	24,34	415	229	11	435	838	185	525	7e-15	83,6
MDP0000551320	chr2	6865469	6867319	1851	Y1491_ARATH	Arabidopsis thaliana (Mouse-ear cress)	DUF246 domain-containing protein At1g04910	36,64	393	211	12	2	379	111	480	2e-55	216
MDP0000125557	chr2	6868367	6869406	1040	MOB1_ARATH	Arabidopsis thaliana (Mouse-ear cress)	Mps one binder kinase activator-like 1	85,86	191	27	0	2	192	24	214	2e-97	354
MDP0000829686	chr2	6874146	6874807	662	Y1491_ARATH	Arabidopsis thaliana (Mouse-ear cress)	DUF246 domain-containing protein At1g04910	41,82	165	88	5	1	161	261	421	6e-22	103
MDP0000294116	chr2	6876157	6882378	6222	MOB1_ARATH	Arabidopsis thaliana (Mouse-ear cress)	Mps one binder kinase activator-like 1	86,32	190	26	0	182	371	25	214	2e-97	356
MDP0000318233	chr2	6881518	6882000	483	PYL4_ARATH	Arabidopsis thaliana (Mouse-ear cress)	Abscisic acid receptor PYL4	68,75	48	15	0	53	100	103	150	1e-11	68,9
MDP0000184401	chr2	6951139	6953270	2132	PNAE_RAUSE	Rauvolfia serpentina (Serpentwood) (Devilpepper)	Polyneuridine-aldehyde esterase	39,92	253	146	2	37	283	11	263	2e-51	202
MDP0000284715	chr2	6955776	6959187	3412	POLX_TOBAC	Nicotiana tabacum (Common tobacco)	Retrovirus-related Pol polyprotein from transposon TNT 1-94	35,87	421	235	11	490	883	897	1309	9e-58	225
MDP0000284716	chr2	6960048	6969561	9514	POLX_TOBAC	Nicotiana tabacum (Common tobacco)	Retrovirus-related Pol polyprotein from transposon TNT 1-94	30,56	396	209	5	10	342	917	1309	5e-45	183
MDP0000635401	chr2	6969264	6970703	1440	PO21_NASVI	Nasonia vitripennis (Parasitic wasp)	Retrovirus-related Pol polyprotein from type-1 retrotransposable element R2	24,34	341	231	7	6	325	334	668	6e-20	99
MDP0000635402	chr2	6970816	6972417	1602	CFDP2_TRAJA	Tragulus javanicus (Lesser Malay chevrotain)	Craniofacial development protein 2	28,9	263	162	7	97	343	227	480	5e-19	96,3
MDP0000311720	chr2	6978445	6978858	414	ALEU_ARATH	Arabidopsis thaliana (Mouse-ear cress)	Thiol protease aleurain	72,5	80	22	0	26	105	26	105	7e-30	129
MDP0000663070	chr2	6987112	6987936	825	CAF1G_ARATH	Arabidopsis thaliana (Mouse-ear cress)	Probable CCR4-associated factor 1 homolog 7	74,54	271	68	1	1	270	1	271	3e-119	427
MDP0000310308	chr2	6994396	6996177	1782	PP149_ARATH	Arabidopsis thaliana (Mouse-ear cress)	Pentatricopeptide repeat-containing protein At2g06000	53,19	517	234	4	66	576	9	523	2e-160	566
MDP0000218404	chr2	6997524	6999768	2245	ALEUL_ARATH	Arabidopsis thaliana (Mouse-ear cress)	Thiol protease aleurain-like	73,73	354	92	1	6	358	5	358	2e-161	568
MDP0000440721	chr2	7000272	7002170	1899	NAK_ARATH	Arabidopsis thaliana (Mouse-ear cress)	Probable serine/threonine-protein kinase NAK	62,54	307	108	3	60	360	48	353	1e-107	390
MDP0000186026	chr2	7003469	7007307	3839	YKT61_ARATH	Arabidopsis thaliana (Mouse-ear cress)	VAMP-like protein YKT61	63,57	258	35	3	1	258	1	199	9e-85	314
MDP0000638263	chr2	7007041	7008236	1196	BLC_CITFR	Citrobacter freundii	Outer membrane lipoprotein blc	39,35	155	80	6	5	156	26	169	2e-22	105
MDP0000308997	chr2	7009719	7011434	1716	F3PH_ARATH	Arabidopsis thaliana (Mouse-ear cress)	Flavonoid 3'-monooxygenase	40,66	487	268	7	36	514	35	508	1e-101	370
MDP0000269469	chr2	7010482	7012095	1614	C71A1_PERAE	Persea americana (Avocado)	Cytochrome P450 71A1	42,4	434	233	6	51	478	48	470	1e-88	327
MDP0000309572	chr2	7018485	7021322	2838	RH8_ORYSJ	Oryza sativa subsp. japonica (Rice)	DEAD-box ATP-dependent RNA helicase 8	92,65	245	18	0	20	264	125	369	1e-132	472
MDP0000413539	chr2	7019754	7022662	2909	F18A5_HUMAN	Homo sapiens (Human)	Putative abhydrolase domain-containing protein FAM108A5	39,58	144	70	2	69	196	158	300	3e-24	111
MDP0000233349	chr2	7034593	7035541	949	CD48D_ARATH	Arabidopsis thaliana (Mouse-ear cress)	Cell division control protein 48 homolog D	76,92	65	15	0	53	117	1	65	2e-21	103
MDP0000285931	chr2	7040518	7042233	1716	F3PH_ARATH	Arabidopsis thaliana (Mouse-ear cress)	Flavonoid 3'-monooxygenase	41,14	491	268	7	32	514	31	508	1e-105	384
MDP0000660018	chr2	7042863	7045640	2778	POL3_DROME	Drosophila melanogaster (Fruit fly)	Retrovirus-related Pol polyprotein from transposon 17.6	32,47	308	203	3	1	307	301	604	2e-39	164
MDP0000528246	chr2	7052382	7054097	1716	F3PH_ARATH	Arabidopsis thaliana (Mouse-ear cress)	Flavonoid 3'-monooxygenase	40,73	491	270	7	32	514	31	508	4e-104	378
MDP0000199922	chr2	7054732	7056447	1716	F3PH_ARATH	Arabidopsis thaliana (Mouse-ear cress)	Flavonoid 3'-monooxygenase	40,82	490	269	7	33	514	32	508	1e-103	377
MDP0000256812	chr2	7062474	7064189	1716	F3PH_ARATH	Arabidopsis thaliana (Mouse-ear cress)	Flavonoid 3'-monooxygenase	41,63	490	265	7	33	514	32	508	2e-107	390
MDP0000585315	chr2	7098994	7100796	1803	SUBL_ARATH	Arabidopsis thaliana (Mouse-ear cress)	Subtilisin-like protease	59,89	526	197	5	77	598	25	540	1e-170	600
MDP0000208173	chr2	7116913	7121346	4434	KADC_MAIZE	Zea mays (Maize)	Adenylate kinase, chloroplastic	60,55	218	85	1	38	254	1	218	1e-71	270
MDP0000153039	chr2	7117784	7119757	1974	TM9S4_PONAB	Pongo abelii (Sumatran orangutan)	Transmembrane 9 superfamily member 4	40,6	665	333	15	16	657	17	642	2e-126	453
MDP0000305507	chr2	7120143	7125064	4922	RPAB1_RAT	Rattus norvegicus (Rat)	DNA-directed RNA polymerases I, II, and III subunit RPABC1	53,4	206	91	1	146	346	4	209	5e-60	231
MDP0000261087	chr2	7121106	7123616	2511	KADC2_ARATH	Arabidopsis thaliana (Mouse-ear cress)	Probable adenylate kinase 2, chloroplastic	75,76	66	16	0	41	106	63	128	1e-24	112
MDP0000303553	chr2	7123561	7125101	1541	RPAB1_RAT	Rattus norvegicus (Rat)	DNA-directed RNA polymerases I, II, and III subunit RPABC1	53,4	206	91	1	5	205	4	209	1e-60	232
MDP0000304038	chr2	7125844	7126654	811	Y5175_ARATH	Arabidopsis thaliana (Mouse-ear cress)	UPF0706 protein At5g01750	21,6	213	137	4	3	211	27	213	0,00000005	58,2
MDP0000626062	chr2	7129669	7130847	1179	FBK50_ARATH	Arabidopsis thaliana (Mouse-ear cress)	F-box/kelch-repeat protein At3g06240	24,94	389	226	16	10	366	37	391	5e-14	79,3
MDP0000381722	chr2	7130316	7131149	834	Y5175_ARATH	Arabidopsis thaliana (Mouse-ear cress)	UPF0706 protein At5g01750	24,08	191	130	6	11	195	27	208	0,000000004	61,2
MDP0000257083	chr2	7130580	7131098	519	AL7A1_MALDO	Malus domestica (Apple) (Pyrus malus)	Aldehyde dehydrogenase family 7 member A1	85,71	77	11	0	1	77	1	77	2e-33	140
MDP0000305510	chr2	7131554	7133925	2372	CCX4_ARATH	Arabidopsis thaliana (Mouse-ear cress)	Cation/calcium exchanger 4	56,66	646	228	8	10	622	10	636	0	684
MDP0000211987	chr2	7137934	7141922	3989	AL7A1_MALDO	Malus domestica (Apple) (Pyrus malus)	Aldehyde dehydrogenase family 7 member A1	82,41	506	31	4	1	451	1	503	0	769
MDP0000171619	chr2	7143360	7144409	1050	APMAP_MOUSE	Mus musculus (Mouse)	Adipocyte plasma membrane-associated protein	32,27	220	142	3	13	225	194	413	9e-29	127
MDP0000159602	chr2	7145020	7149145	4126	APMAP_MOUSE	Mus musculus (Mouse)	Adipocyte plasma membrane-associated protein	33,18	220	140	4	237	449	194	413	2e-27	123
MDP0000182468	chr2	7145200	7149313	4114	APMAP_MOUSE	Mus musculus (Mouse)	Adipocyte plasma membrane-associated protein	33,18	220	140	4	237	449	194	413	4e-29	129
MDP0000265978	chr2	7149430	7153972	4543	RQL3_ARATH	Arabidopsis thaliana (Mouse-ear cress)	ATP-dependent DNA helicase Q-like 3	58,17	710	253	16	1	690	1	686	0	719
MDP0000166143	chr2	7149982	7151416	1435	AL7A1_MALDO	Malus domestica (Apple) (Pyrus malus)	Aldehyde dehydrogenase family 7 member A1	73,27	303	26	4	1	248	188	490	9e-95	346
MDP0000203122	chr2	7154393	7156962	2570	AVP_PHAAU	Phaseolus aureus (Mung bean) (Vigna radiata var. radiata)	Pyrophosphate-energized vacuolar membrane proton pump	83,64	220	34	2	246	464	46	264	3e-99	362
MDP0000290031	chr2	7154618	7158233	3616	MTNA_XENLA	Xenopus laevis (African clawed frog)	Methylthioribose-1-phosphate isomerase	54,65	344	150	4	16	358	2	340	4e-82	305
MDP0000246956	chr2	7154686	7158506	3821	MTNA_XENLA	Xenopus laevis (African clawed frog)	Methylthioribose-1-phosphate isomerase	54,65	344	150	4	51	393	2	340	9e-82	304
MDP0000134259	chr2	7165837	7170748	4912	VW5B1_HUMAN	Homo sapiens (Human)	von Willebrand factor A domain-containing protein 5B1	27,91	215	137	6	338	551	369	566	2e-10	68,2
MDP0000191432	chr2	7165893	7170804	4912	VW5B1_HUMAN	Homo sapiens (Human)	von Willebrand factor A domain-containing protein 5B1	27,91	215	137	6	338	551	369	566	2e-10	68,2
MDP0000134260	chr2	7170957	7174468	3512	T184C_XENTR	Xenopus tropicalis (Western clawed frog) (Silurana tropicalis)	Transmembrane protein 184C	34,62	286	153	7	96	365	46	313	1e-35	151
MDP0000191433	chr2	7171013	7174526	3514	T184C_XENTR	Xenopus tropicalis (Western clawed frog) (Silurana tropicalis)	Transmembrane protein 184C	34,62	286	153	7	67	336	46	313	5e-36	152
MDP0000062070	chr2	7180333	7183817	3485	BIOF_ALHEH	Alkalilimnicola ehrlichei (strain MLHE-1)	8-amino-7-oxononanoate synthase	40,9	379	190	6	85	456	39	390	5e-66	252
MDP0000251909	chr2	7184973	7188228	3256	WRK19_ARATH	Arabidopsis thaliana (Mouse-ear cress)	Probable WRKY transcription factor 19	33,33	276	152	8	32	290	1077	1337	1e-22	107
MDP0000251910	chr2	7190152	7193011	2860	CHAC2_DANRE	Danio rerio (Zebrafish) (Brachydanio rerio)	Cation transport regulator-like protein 2	31,32	182	97	5	3	181	1	157	5e-13	74,7
MDP0000411073	chr2	7210917	7211645	729	CSLE1_ORYSJ	Oryza sativa subsp. japonica (Rice)	Cellulose synthase-like protein E1	42,5	160	87	2	22	179	29	185	7e-31	134
MDP0000187921	chr2	7244327	7245983	1657	TI10A_ARATH	Arabidopsis thaliana (Mouse-ear cress)	Protein TIFY 10A	43,93	280	126	9	1	277	1	252	5e-41	167
MDP0000588422	chr2	7255541	7258707	3167	TIAR_MOUSE	Mus musculus (Mouse)	Nucleolysin TIAR	27,23	202	97	6	1	191	130	292	3e-11	68,9
MDP0000121853	chr2	7259544	7260573	1030	BGA15_ARATH	Arabidopsis thaliana (Mouse-ear cress)	Beta-galactosidase 15	56,86	51	22	0	51	101	425	475	8e-12	68,9
MDP0000807776	chr2	7259563	7260619	1057	DRL27_ARATH	Arabidopsis thaliana (Mouse-ear cress)	Disease resistance protein At4g27190	29,3	355	204	10	2	312	315	666	3e-27	122
MDP0000242349	chr2	7260840	7263591	2752	BGAL7_ARATH	Arabidopsis thaliana (Mouse-ear cress)	Beta-galactosidase 7	59,46	74	27	2	102	173	625	697	1e-18	92,8
MDP0000704216	chr2	7265555	7266262	708	ERF17_ARATH	Arabidopsis thaliana (Mouse-ear cress)	Ethylene-responsive transcription factor ERF017	51,21	207	63	7	35	235	11	185	1e-41	169
MDP0000476698	chr2	7266321	7267811	1491	POLX_TOBAC	Nicotiana tabacum (Common tobacco)	Retrovirus-related Pol polyprotein from transposon TNT 1-94	43,51	501	266	11	1	489	830	1325	3e-109	395
MDP0000704217	chr2	7272403	7274054	1652	CH10C_ARATH	Arabidopsis thaliana (Mouse-ear cress)	20 kDa chaperonin, chloroplastic	76,27	236	53	2	1	234	1	235	3e-95	347
MDP0000685137	chr2	7272551	7274246	1696	CH10C_ARATH	Arabidopsis thaliana (Mouse-ear cress)	20 kDa chaperonin, chloroplastic	76,38	254	57	2	1	252	1	253	6e-103	373
MDP0000886637	chr2	7275029	7280110	5082	ARFS_ARATH	Arabidopsis thaliana (Mouse-ear cress)	Auxin response factor 19	83,47	472	78	0	14	485	15	486	0	735
MDP0000515489	chr2	7291265	7294497	3233	PGLR_VITVI	Vitis vinifera (Grape)	Probable polygalacturonase	43,54	333	184	4	1	331	140	470	6e-77	287
MDP0000299077	chr2	7295419	7299266	3848	PGLR_VITVI	Vitis vinifera (Grape)	Probable polygalacturonase	56	75	33	0	263	337	58	132	5e-16	85,5
MDP0000740503	chr2	7298643	7299233	591	TMVRN_NICGU	Nicotiana glutinosa (Tobacco)	TMV resistance protein N	48,37	153	77	2	45	195	9	161	3e-35	148
MDP0000139606	chr2	7299967	7303531	3565	RH17_ARATH	Arabidopsis thaliana (Mouse-ear cress)	DEAD-box ATP-dependent RNA helicase 17	62,92	561	161	8	30	549	16	570	0	702
MDP0000203381	chr2	7303564	7304695	1132	MIOX4_ARATH	Arabidopsis thaliana (Mouse-ear cress)	Inositol oxygenase 4	78,46	65	14	0	135	199	79	143	1e-24	113
MDP0000623085	chr2	7304879	7308650	3772	YTX2_XENLA	Xenopus laevis (African clawed frog)	Transposon TX1 uncharacterized 149 kDa protein	26,79	280	190	5	77	346	377	651	2e-17	91,7
MDP0000142335	chr2	7311385	7314969	3585	RH17_ARATH	Arabidopsis thaliana (Mouse-ear cress)	DEAD-box ATP-dependent RNA helicase 17	62,99	562	161	8	30	550	16	571	0	706
MDP0000438376	chr2	7311562	7312638	1077	POL_FFV	Feline foamy virus (FFV) (Feline syncytial virus)	Pro-Pol polyprotein	24,78	230	159	3	132	358	805	1023	2e-18	94
MDP0000151461	chr2	7312850	7313718	869	PGLR_VITVI	Vitis vinifera (Grape)	Probable polygalacturonase	56,76	74	32	0	117	190	59	132	1e-16	86,3
MDP0000438381	chr2	7315607	7316059	453	FRAY2_DICDI	Dictyostelium discoideum (Slime mold)	Serine/threonine-protein kinase fray2	45,19	104	51	1	38	141	253	350	6e-16	82,8
MDP0000136653	chr2	7319438	7324274	4837	CSLE2_ORYSJ	Oryza sativa subsp. japonica (Rice)	Cellulose synthase-like protein E2	34,51	284	181	3	224	504	446	727	8e-51	201
MDP0000221346	chr2	7321860	7325110	3251	CSLG2_ARATH	Arabidopsis thaliana (Mouse-ear cress)	Cellulose synthase-like protein G2	36,15	509	266	10	13	515	244	699	1e-86	320
MDP0000337585	chr2	7327944	7329318	1375	CB12_PETHY	Petunia hybrida (Petunia)	Chlorophyll a-b binding protein, chloroplastic	62,55	243	89	1	26	266	28	270	1e-81	302
MDP0000723826	chr2	7336591	7345090	8500	LSM1_SCHPO	Schizosaccharomyces pombe (Fission yeast)	U6 snRNA-associated Sm-like protein LSm1	55,32	47	21	0	266	312	42	88	0,00000003	59,7
MDP0000276630	chr2	7349762	7353531	3770	POLX_TOBAC	Nicotiana tabacum (Common tobacco)	Retrovirus-related Pol polyprotein from transposon TNT 1-94	43,28	134	73	2	52	185	427	557	1e-26	120
MDP0000502392	chr2	7360472	7363930	3459	TMVRN_NICGU	Nicotiana glutinosa (Tobacco)	TMV resistance protein N	50	168	83	1	105	271	10	177	1e-42	174
MDP0000747568	chr2	7364460	7367279	2820	TMVRN_NICGU	Nicotiana glutinosa (Tobacco)	TMV resistance protein N	41,13	265	145	6	2	258	39	300	6e-48	191
MDP0000295586	chr2	7377206	7383704	6499	M3K1_ARATH	Arabidopsis thaliana (Mouse-ear cress)	Mitogen-activated protein kinase kinase kinase 1	55,94	261	72	5	217	476	318	536	3e-70	266
MDP0000497915	chr2	7399458	7399918	461	KASC1_HORVU	Hordeum vulgare (Barley)	3-oxoacyl-[acyl-carrier-protein] synthase I, chloroplastic	50,65	77	37	1	1	77	386	461	1e-16	85,1
MDP0000650680	chr2	7411929	7412357	429	POLX_TOBAC	Nicotiana tabacum (Common tobacco)	Retrovirus-related Pol polyprotein from transposon TNT 1-94	45,83	144	70	3	1	140	535	674	3e-27	120
MDP0000650681	chr2	7412436	7414575	2140	COPIA_DROME	Drosophila melanogaster (Fruit fly)	Copia protein	34,41	93	61	0	216	308	1289	1381	7e-13	75,1
MDP0000194793	chr2	7447196	7447693	498	FKB70_ARATH	Arabidopsis thaliana (Mouse-ear cress)	70 kDa peptidyl-prolyl isomerase	83,33	66	10	1	26	91	28	92	2e-16	84,7
MDP0000691013	chr2	7458628	7459566	939	POL3_DROME	Drosophila melanogaster (Fruit fly)	Retrovirus-related Pol polyprotein from transposon 17.6	29,3	215	147	3	1	214	394	604	1e-18	94,4
MDP0000691014	chr2	7459720	7460844	1125	YI31B_YEAST	Saccharomyces cerevisiae (Baker's yeast)	Transposon Ty3-I Gag-Pol polyprotein	34,55	165	94	2	214	374	597	751	3e-15	82,8
MDP0000691021	chr2	7466688	7477730	11043	YI31B_YEAST	Saccharomyces cerevisiae (Baker's yeast)	Transposon Ty3-I Gag-Pol polyprotein	33,68	956	583	14	77	1005	537	1468	3e-143	510
MDP0000396826	chr2	7480116	7481522	1407	C71A2_SOLME	Solanum melongena (Eggplant) (Aubergine)	Cytochrome P450 71A2	61,86	97	37	0	85	181	406	502	2e-29	128
MDP0000246422	chr2	7483116	7487672	4557	M810_ARATH	Arabidopsis thaliana (Mouse-ear cress)	Uncharacterized mitochondrial protein AtMg00810	49,14	175	84	2	546	718	54	225	2e-40	167
MDP0000843352	chr2	7491093	7492863	1771	PER43_ARATH	Arabidopsis thaliana (Mouse-ear cress)	Peroxidase 43	67,54	305	97	1	14	318	20	322	7e-111	400
MDP0000293312	chr2	7503095	7516668	13574	YEJF_SCHPO	Schizosaccharomyces pombe (Fission yeast)	C2 domain-containing protein C31G5.15	34,95	412	204	11	233	621	591	961	5e-45	182
MDP0000843359	chr2	7517099	7518735	1637	C71A6_NEPRA	Nepeta racemosa (Catmint) (Raceme catnip)	Cytochrome P450 71A6	51,7	499	230	3	30	517	11	509	6e-137	488
MDP0000871389	chr2	7538248	7540525	2278	CAP4_ARATH	Arabidopsis thaliana (Mouse-ear cress)	Putative clathrin assembly protein At1g03050	59,17	600	229	8	1	591	1	593	0	635
MDP0000151311	chr2	7541716	7556300	14585	ATY1_ARATH	Arabidopsis thaliana (Mouse-ear cress)	Putative cation-transporting ATPase	74,97	887	192	4	431	1316	322	1179	0	1353
MDP0000250487	chr2	7561460	7564030	2571	NAC19_ARATH	Arabidopsis thaliana (Mouse-ear cress)	NAC domain-containing protein 19	45,52	145	65	3	62	198	1	139	2e-25	116
MDP0000138874	chr2	7567697	7574343	6647	DLPC_DICDI	Dictyostelium discoideum (Slime mold)	Dynamin-like protein C	27,59	627	337	15	27	602	102	662	6e-55	216
MDP0000230351	chr2	7587650	7594047	6398	C3H44_ARATH	Arabidopsis thaliana (Mouse-ear cress)	Zinc finger CCCH domain-containing protein 44	27,82	514	298	8	36	520	51	520	2e-55	217
MDP0000230353	chr2	7599213	7601180	1968	Y5843_ARATH	Arabidopsis thaliana (Mouse-ear cress)	Uncharacterized protein At5g08430	29,69	192	76	5	91	234	19	199	2e-10	66,2
MDP0000202638	chr2	7599914	7601881	1968	Y5843_ARATH	Arabidopsis thaliana (Mouse-ear cress)	Uncharacterized protein At5g08430	29,69	192	76	5	91	234	19	199	8e-11	67,4
MDP0000610737	chr2	7602312	7604234	1923	WRK19_ARATH	Arabidopsis thaliana (Mouse-ear cress)	Probable WRKY transcription factor 19	56,5	200	83	2	227	426	91	286	1e-58	228
MDP0000386775	chr2	7603012	7604934	1923	WRK19_ARATH	Arabidopsis thaliana (Mouse-ear cress)	Probable WRKY transcription factor 19	56,5	200	83	2	227	426	91	286	1e-58	228
MDP0000298527	chr2	7610527	7615249	4723	XYL2_MEDVA	Medicago varia (Alfalfa)	Beta-xylosidase/alpha-L-arabinofuranosidase 2	76,08	765	181	1	9	773	12	774	0	1192
MDP0000291093	chr2	7625329	7632528	7200	BAK1_ARATH	Arabidopsis thaliana (Mouse-ear cress)	BRASSINOSTEROID INSENSITIVE 1-associated receptor kinase 1	79,25	617	112	7	15	627	11	615	0	904
MDP0000894851	chr2	7635068	7639930	4863	RAE1L_ARATH	Arabidopsis thaliana (Mouse-ear cress)	Rae1-like protein At1g80670	81,61	348	63	1	1	347	1	348	1e-174	612
MDP0000192847	chr2	7645612	7648345	2734	DAPAT_ARATH	Arabidopsis thaliana (Mouse-ear cress)	LL-diaminopimelate aminotransferase, chloroplastic	61,59	440	167	2	5	443	22	460	1e-157	556
MDP0000580858	chr2	7649301	7650731	1431	FBK8_ARATH	Arabidopsis thaliana (Mouse-ear cress)	F-box/kelch-repeat protein At1g22040	61,64	477	180	2	1	476	1	475	1e-160	566
MDP0000118890	chr2	7655463	7656008	546	DNJ20_ARATH	Arabidopsis thaliana (Mouse-ear cress)	Chaperone protein dnaJ 20, chloroplastic	34,39	157	86	6	34	179	47	197	2e-12	72
MDP0000232804	chr2	7663152	7664127	976	SLSG0_BRAOA	Brassica oleracea var. alboglabra (Chinese kale) (Brassica alboglabra)	S-locus-specific glycoprotein	32,14	252	139	5	1	233	204	442	3e-36	152
MDP0000728060	chr2	7665096	7669046	3951	POLX_TOBAC	Nicotiana tabacum (Common tobacco)	Retrovirus-related Pol polyprotein from transposon TNT 1-94	57,91	1333	514	13	1	1315	24	1327	0	1510
MDP0000232805	chr2	7669904	7670560	657	NLTL5_ARATH	Arabidopsis thaliana (Mouse-ear cress)	Non-specific lipid-transfer protein-like protein At5g64080	68,82	93	29	0	40	132	41	133	7e-30	129
MDP0000232807	chr2	7674940	7680002	5063	BIP2C_ORYSJ	Oryza sativa subsp. japonica (Rice)	Probable protein phosphatase 2C BIPP2C1	61,75	217	83	0	353	569	340	556	2e-71	270
MDP0000327940	chr2	7681042	7682012	971	CB4A_SOLLC	Solanum lycopersicum (Tomato) (Lycopersicon esculentum)	Chlorophyll a-b binding protein CP24 10A, chloroplastic	83,78	259	39	3	37	295	1	256	3e-121	434
MDP0000771779	chr2	7681837	7682716	880	CB4_SPIOL	Spinacia oleracea (Spinach)	Chlorophyll a-b binding protein CP24, chloroplastic	94,29	35	2	0	1	35	227	261	6e-13	72,8
MDP0000157497	chr2	7683000	7685524	2525	FABZ_THEEB	Thermosynechococcus elongatus (strain BP-1)	(3R)-hydroxymyristoyl-[acyl-carrier-protein] dehydratase	53,85	143	62	3	76	217	11	150	4e-39	161
MDP0000232809	chr2	7683090	7685747	2658	FABZ_THEEB	Thermosynechococcus elongatus (strain BP-1)	(3R)-hydroxymyristoyl-[acyl-carrier-protein] dehydratase	53,85	143	62	3	76	217	11	150	4e-39	161
MDP0000157499	chr2	7691802	7694845	3044	PDI2_DICDI	Dictyostelium discoideum (Slime mold)	Protein disulfide-isomerase 2	29,6	348	202	13	44	380	46	361	6e-25	115
MDP0000697980	chr2	7695786	7698609	2824	FUT13_ARATH	Arabidopsis thaliana (Mouse-ear cress)	Alpha-(1,4)-fucosyltransferase	54,04	161	71	1	1	161	1	158	1e-41	169
MDP0000691614	chr2	7699164	7700108	945	CFDP2_TRAJA	Tragulus javanicus (Lesser Malay chevrotain)	Craniofacial development protein 2	29,22	154	95	3	12	158	334	480	1e-10	67,4
MDP0000126817	chr2	7708344	7710601	2258	POLX_TOBAC	Nicotiana tabacum (Common tobacco)	Retrovirus-related Pol polyprotein from transposon TNT 1-94	30,7	469	242	10	93	505	594	1035	1e-41	171
MDP0000686793	chr2	7712698	7716792	4095	M3K1_ARATH	Arabidopsis thaliana (Mouse-ear cress)	Mitogen-activated protein kinase kinase kinase 1	68,35	158	49	1	5	161	382	539	4e-58	224
MDP0000460161	chr2	7715315	7716091	777	WRK19_ARATH	Arabidopsis thaliana (Mouse-ear cress)	Probable WRKY transcription factor 19	66,67	84	28	0	4	87	1798	1881	5e-27	119
MDP0000198767	chr2	7718730	7724412	5683	RRP12_CHICK	Gallus gallus (Chicken)	RRP12-like protein	23,91	414	234	16	214	601	407	765	5e-14	80,9
MDP0000128478	chr2	7720905	7724744	3840	RRP12_YEAST	Saccharomyces cerevisiae (Baker's yeast)	Ribosomal RNA-processing protein 12	29,57	186	120	3	278	461	872	1048	2e-12	74,7
MDP0000476095	chr2	7738204	7739774	1571	TMVRN_NICGU	Nicotiana glutinosa (Tobacco)	TMV resistance protein N	32,24	183	98	6	26	195	749	918	1e-13	77,4
MDP0000200059	chr2	7744476	7751293	6818	RRP12_CHICK	Gallus gallus (Chicken)	RRP12-like protein	25,17	1009	657	26	17	1000	103	1038	2e-68	261
MDP0000679993	chr2	7756294	7756908	615	21KD_DAUCA	Daucus carota (Carrot)	21 kDa protein	37,89	161	93	5	39	193	28	187	1e-22	106
MDP0000173879	chr2	7774097	7776520	2424	IDE_BOVIN	Bos taurus (Bovine)	Insulin-degrading enzyme	31,75	189	100	8	73	240	658	838	5e-14	78,2
MDP0000165791	chr2	7776947	7777241	295	FRAY2_DICDI	Dictyostelium discoideum (Slime mold)	Serine/threonine-protein kinase fray2	49,4	83	41	1	16	97	69	151	4e-16	83,2
MDP0000507321	chr2	7780329	7784409	4081	PSAA_GOSHI	Gossypium hirsutum (Upland cotton) (Gossypium mexicanum)	Photosystem I P700 chlorophyll a apoprotein A1	74,16	89	22	1	28	115	377	465	5e-32	137
MDP0000716122	chr2	7780490	7780894	405	PSAA_OENEH	Oenothera elata subsp. hookeri (Hooker's evening primrose) (Oenothera hookeri)	Photosystem I P700 chlorophyll a apoprotein A1	99,15	118	1	0	1	118	371	488	2e-65	247
MDP0000642411	chr2	7817765	7818676	912	POLX_TOBAC	Nicotiana tabacum (Common tobacco)	Retrovirus-related Pol polyprotein from transposon TNT 1-94	34,67	300	158	7	21	283	544	842	2e-35	149
MDP0000642412	chr2	7818892	7819980	1089	POLX_TOBAC	Nicotiana tabacum (Common tobacco)	Retrovirus-related Pol polyprotein from transposon TNT 1-94	40,91	374	202	6	2	362	920	1287	3e-69	262
MDP0000275941	chr2	7820275	7822020	1746	M310_ARATH	Arabidopsis thaliana (Mouse-ear cress)	Uncharacterized mitochondrial protein AtMg00310	38,93	131	79	1	1	130	8	138	6e-21	102
MDP0000306861	chr2	7822080	7822969	890	ARG7_PHAAU	Phaseolus aureus (Mung bean) (Vigna radiata var. radiata)	Indole-3-acetic acid-induced protein ARG7	54,55	66	29	1	92	156	24	89	5e-16	84
MDP0000306862	chr2	7825321	7827977	2657	PME63_ARATH	Arabidopsis thaliana (Mouse-ear cress)	Putative pectinesterase 63	56,8	294	126	1	32	324	45	338	7e-101	367
MDP0000172708	chr2	7828765	7831542	2778	PPME1_ARATH	Arabidopsis thaliana (Mouse-ear cress)	Pectinesterase PPME1	49,31	363	176	3	4	365	6	361	7e-102	370
MDP0000172709	chr2	7833896	7835139	1244	ARG7_PHAAU	Phaseolus aureus (Mung bean) (Vigna radiata var. radiata)	Indole-3-acetic acid-induced protein ARG7	54,55	66	29	1	151	215	24	89	6e-16	84,3
MDP0000146806	chr2	7864073	7866167	2095	PME3_CITSI	Citrus sinensis (Sweet orange)	Pectinesterase 3	44,08	490	255	8	65	544	103	583	3e-111	402
MDP0000256392	chr2	7866646	7874908	8263	EMB8_PICGL	Picea glauca (White spruce) (Pinus glauca)	Embryogenesis-associated protein EMB8	30,5	318	196	5	171	475	113	418	3e-33	145
MDP0000378859	chr2	7872805	7874936	2132	M810_ARATH	Arabidopsis thaliana (Mouse-ear cress)	Uncharacterized mitochondrial protein AtMg00810	51,52	231	94	4	64	282	1	225	6e-61	235
MDP0000378862	chr2	7879122	7881868	2747	PME3_CITSI	Citrus sinensis (Sweet orange)	Pectinesterase 3	43,99	491	256	8	65	545	103	584	5e-111	402
MDP0000252802	chr2	7884543	7887507	2965	SUSY_VICFA	Vicia faba (Broad bean)	Sucrose synthase	83,06	679	114	1	1	679	1	678	0	1146
MDP0000266707	chr2	7890696	7891159	464	M810_ARATH	Arabidopsis thaliana (Mouse-ear cress)	Uncharacterized mitochondrial protein AtMg00810	51,3	154	68	2	4	154	74	223	3e-38	157
MDP0000215889	chr2	7893524	7896960	3437	SUSY_VICFA	Vicia faba (Broad bean)	Sucrose synthase	79,43	807	162	2	1	804	1	806	0	1325
MDP0000160578	chr2	7894264	7897700	3437	SUSY_SOYBN	Glycine max (Soybean) (Glycine hispida)	Sucrose synthase	83,25	806	134	1	1	806	1	805	0	1369
MDP0000201051	chr2	7954152	7956440	2289	POLX_TOBAC	Nicotiana tabacum (Common tobacco)	Retrovirus-related Pol polyprotein from transposon TNT 1-94	33,78	296	145	2	285	532	1026	1318	1e-43	178
MDP0000247894	chr2	7957833	7962619	4787	POLX_TOBAC	Nicotiana tabacum (Common tobacco)	Retrovirus-related Pol polyprotein from transposon TNT 1-94	38,76	307	181	4	689	995	1019	1318	6e-58	226
MDP0000633359	chr2	7987506	7988908	1403	COPIA_DROME	Drosophila melanogaster (Fruit fly)	Copia protein	37,19	363	220	5	43	399	925	1285	1e-68	260
MDP0000241784	chr2	7995486	7999117	3632	POLX_TOBAC	Nicotiana tabacum (Common tobacco)	Retrovirus-related Pol polyprotein from transposon TNT 1-94	41,99	231	118	2	366	583	1090	1317	4e-45	183
MDP0000258431	chr2	8013013	8016041	3029	TMVRN_NICGU	Nicotiana glutinosa (Tobacco)	TMV resistance protein N	31,56	377	200	9	35	367	320	682	6e-39	162
MDP0000377348	chr2	8018324	8018758	435	POLX_TOBAC	Nicotiana tabacum (Common tobacco)	Retrovirus-related Pol polyprotein from transposon TNT 1-94	47,62	105	50	2	1	105	107	206	6e-20	96,3
MDP0000596680	chr2	8020962	8022482	1521	POL3_DROME	Drosophila melanogaster (Fruit fly)	Retrovirus-related Pol polyprotein from transposon 17.6	31,99	372	236	6	74	439	263	623	2e-45	184
MDP0000540949	chr2	8021931	8026050	4120	POL3_DROME	Drosophila melanogaster (Fruit fly)	Retrovirus-related Pol polyprotein from transposon 17.6	31,65	357	227	4	984	1336	212	555	4e-40	167
MDP0000596682	chr2	8023326	8024021	696	RTF21_SCHPO	Schizosaccharomyces pombe (Fission yeast)	Retrotransposable element Tf2 155 kDa protein type 1	28,3	159	110	4	2	158	990	1146	2e-13	75,9
MDP0000668041	chr2	8023707	8026817	3111	TMVRN_NICGU	Nicotiana glutinosa (Tobacco)	TMV resistance protein N	33,39	608	351	17	36	609	310	897	5e-67	256
MDP0000559554	chr2	8036922	8038918	1997	RTF21_SCHPO	Schizosaccharomyces pombe (Fission yeast)	Retrotransposable element Tf2 155 kDa protein type 1	25,32	233	158	6	268	496	1037	1257	8e-15	82
MDP0000147765	chr2	8056229	8056951	723	BGL01_ORYSJ	Oryza sativa subsp. japonica (Rice)	Beta-glucosidase 1	76,67	60	14	0	84	143	430	489	6e-23	106
MDP0000146746	chr2	8057916	8058865	950	KIF4_DICDI	Dictyostelium discoideum (Slime mold)	Kinesin-related protein 4	30,88	136	54	3	24	125	26	155	0,0000001	55,5
MDP0000571127	chr2	8059216	8060196	981	POLX_TOBAC	Nicotiana tabacum (Common tobacco)	Retrovirus-related Pol polyprotein from transposon TNT 1-94	38,92	334	189	10	1	323	938	1267	3e-53	209
MDP0000571129	chr2	8062772	8064927	2156	POLX_TOBAC	Nicotiana tabacum (Common tobacco)	Retrovirus-related Pol polyprotein from transposon TNT 1-94	40,43	188	99	3	6	188	533	712	6e-35	148
MDP0000146747	chr2	8066060	8067598	1539	KASC1_ARATH	Arabidopsis thaliana (Mouse-ear cress)	3-oxoacyl-[acyl-carrier-protein] synthase I, chloroplastic	45,14	175	67	3	3	174	287	435	8e-31	134
MDP0000170759	chr2	8066144	8072551	6408	TMVRN_NICGU	Nicotiana glutinosa (Tobacco)	TMV resistance protein N	32,36	819	468	21	27	833	166	910	5e-93	343
MDP0000296774	chr2	8071789	8072295	507	TMVRN_NICGU	Nicotiana glutinosa (Tobacco)	TMV resistance protein N	53,47	144	64	1	18	158	11	154	4e-39	160
MDP0000258248	chr2	8073554	8082234	8681	TMVRN_NICGU	Nicotiana glutinosa (Tobacco)	TMV resistance protein N	35,25	1044	569	24	17	1036	10	970	6e-143	509
MDP0000201027	chr2	8083564	8085700	2137	CENPE_HUMAN	Homo sapiens (Human)	Centromere-associated protein E	40,69	204	94	5	41	235	87	272	2e-26	119
MDP0000571038	chr2	8096769	8098795	2027	EIF3K_ORYSJ	Oryza sativa subsp. japonica (Rice)	Eukaryotic translation initiation factor 3 subunit K	80,86	209	39	1	25	233	19	226	3e-99	360
MDP0000164559	chr2	8099758	8107119	7362	FIG4_MOUSE	Mus musculus (Mouse)	Polyphosphoinositide phosphatase	38,12	648	293	12	26	611	12	613	2e-110	400
MDP0000571040	chr2	8113436	8114149	714	POLX_TOBAC	Nicotiana tabacum (Common tobacco)	Retrovirus-related Pol polyprotein from transposon TNT 1-94	45,21	219	113	5	15	230	1111	1325	2e-44	179
MDP0000269753	chr2	8116454	8123538	7085	GLIP5_ARATH	Arabidopsis thaliana (Mouse-ear cress)	GDSL esterase/lipase 5	46,76	370	185	5	14	378	20	382	2e-80	301
MDP0000120896	chr2	8116867	8117458	592	RN19A_HUMAN	Homo sapiens (Human)	E3 ubiquitin-protein ligase RNF19A	28,17	142	93	6	9	144	127	265	0,00000001	58,9
MDP0000224491	chr2	8124293	8126303	2011	RED_PONAB	Pongo abelii (Sumatran orangutan)	Protein Red	45	220	108	6	8	217	77	293	2e-40	166
MDP0000164562	chr2	8124326	8128054	3729	RED_HUMAN	Homo sapiens (Human)	Protein Red	45	220	108	6	8	217	77	293	4e-40	166
MDP0000120897	chr2	8127859	8128250	392	RED_MOUSE	Mus musculus (Mouse)	Protein Red	60,78	51	19	1	1	51	469	518	6e-12	69,3
MDP0000183942	chr2	8129605	8130507	903	Y4102_ARATH	Arabidopsis thaliana (Mouse-ear cress)	Putative uncharacterized protein At4g01020, chloroplastic	26,44	174	120	5	120	291	1561	1728	1e-10	67,4
MDP0000571051	chr2	8129859	8131271	1413	SPZX_ARATH	Arabidopsis thaliana (Mouse-ear cress)	Serpin-ZX	51,52	396	177	7	82	468	1	390	7e-107	387
MDP0000120898	chr2	8130051	8131463	1413	SPZX_ARATH	Arabidopsis thaliana (Mouse-ear cress)	Serpin-ZX	51,52	396	177	7	82	468	1	390	7e-107	387
MDP0000120899	chr2	8132941	8136424	3484	YIE2_SCHPO	Schizosaccharomyces pombe (Fission yeast)	SH3 domain-containing protein PJ696.02	38,75	240	110	4	268	505	3	207	8e-33	142
MDP0000164564	chr2	8133136	8135260	2125	YIE2_SCHPO	Schizosaccharomyces pombe (Fission yeast)	SH3 domain-containing protein PJ696.02	38,62	246	114	4	268	511	3	213	2e-34	147
MDP0000473642	chr2	8139599	8142244	2646	POLX_TOBAC	Nicotiana tabacum (Common tobacco)	Retrovirus-related Pol polyprotein from transposon TNT 1-94	34,05	743	388	12	106	760	566	1294	3e-115	416
MDP0000255934	chr2	8145432	8153731	8300	Y4102_ARATH	Arabidopsis thaliana (Mouse-ear cress)	Putative uncharacterized protein At4g01020, chloroplastic	28,02	207	141	6	34	238	1547	1747	4e-17	89,7
MDP0000632981	chr2	8147944	8148892	949	POLX_TOBAC	Nicotiana tabacum (Common tobacco)	Retrovirus-related Pol polyprotein from transposon TNT 1-94	34,45	299	179	7	1	290	24	314	1e-33	144
MDP0000186940	chr2	8150791	8153510	2720	COG3_DICDI	Dictyostelium discoideum (Slime mold)	Conserved oligomeric Golgi complex subunit 3	38,87	283	160	6	10	287	586	860	2e-48	192
MDP0000286589	chr2	8154569	8169632	15064	FAB1_YEAST	Saccharomyces cerevisiae (Baker's yeast)	1-phosphatidylinositol-3-phosphate 5-kinase FAB1	47,67	300	148	5	2181	2476	1979	2273	1e-77	293
MDP0000618438	chr2	8155270	8156241	972	POLX_TOBAC	Nicotiana tabacum (Common tobacco)	Retrovirus-related Pol polyprotein from transposon TNT 1-94	37,58	306	186	3	16	321	294	594	9e-47	187
MDP0000618440	chr2	8156907	8157647	741	POLX_TOBAC	Nicotiana tabacum (Common tobacco)	Retrovirus-related Pol polyprotein from transposon TNT 1-94	39,52	248	147	2	1	245	830	1077	8e-52	203
MDP0000618441	chr2	8157663	8158385	723	COPIA_DROME	Drosophila melanogaster (Fruit fly)	Copia protein	41,26	223	127	3	22	240	1182	1404	4e-45	181
MDP0000127846	chr2	8186377	8187506	1130	COG3_MOUSE	Mus musculus (Mouse)	Conserved oligomeric Golgi complex subunit 3	32,16	171	106	3	29	189	26	196	1e-15	83,2
MDP0000515005	chr2	8192394	8196746	4353	COG3_DICDI	Dictyostelium discoideum (Slime mold)	Conserved oligomeric Golgi complex subunit 3	37,05	224	129	5	114	335	647	860	1e-32	140
MDP0000287191	chr2	8204336	8208693	4358	WSD1_ARATH	Arabidopsis thaliana (Mouse-ear cress)	O-acyltransferase WSD1	28,95	266	152	13	398	644	17	264	9e-16	85,9
MDP0000318270	chr2	8223861	8229276	5416	WSD1_ARATH	Arabidopsis thaliana (Mouse-ear cress)	O-acyltransferase WSD1	34,67	150	96	1	67	216	324	471	9e-19	93,6
MDP0000689298	chr2	8227565	8228734	1170	CFDP2_TRAJA	Tragulus javanicus (Lesser Malay chevrotain)	Craniofacial development protein 2	27,76	263	165	7	55	301	227	480	7e-17	88,6
MDP0000545023	chr2	8230113	8240185	10073	PME45_ARATH	Arabidopsis thaliana (Mouse-ear cress)	Putative pectinesterase/pectinesterase inhibitor 45	54,21	511	216	7	92	589	94	599	3e-147	523
MDP0000183941	chr2	8241728	8243291	1564	PME12_ARATH	Arabidopsis thaliana (Mouse-ear cress)	Probable pectinesterase/pectinesterase inhibitor 12	74,19	217	56	0	9	225	261	477	2e-93	341
MDP0000398686	chr2	8246673	8247722	1050	PO21_NASVI	Nasonia vitripennis (Parasitic wasp)	Retrovirus-related Pol polyprotein from type-1 retrotransposable element R2	26,23	183	111	5	35	195	488	668	9e-10	64,7
MDP0000595267	chr2	8250088	8250609	522	POLX_TOBAC	Nicotiana tabacum (Common tobacco)	Retrovirus-related Pol polyprotein from transposon TNT 1-94	58,67	75	31	0	1	75	921	995	2e-20	97,1
MDP0000228752	chr2	8250926	8251426	501	PME12_ARATH	Arabidopsis thaliana (Mouse-ear cress)	Probable pectinesterase/pectinesterase inhibitor 12	60,48	124	47	1	32	153	27	150	2e-37	154
MDP0000250714	chr2	8251547	8254752	3206	POLX_TOBAC	Nicotiana tabacum (Common tobacco)	Retrovirus-related Pol polyprotein from transposon TNT 1-94	33,66	205	121	5	98	293	522	720	4e-22	105
MDP0000658523	chr2	8252020	8252850	831	COPIA_DROME	Drosophila melanogaster (Fruit fly)	Copia protein	38,49	265	159	3	8	268	1135	1399	2e-47	189
MDP0000658524	chr2	8253157	8253438	282	COPIA_DROME	Drosophila melanogaster (Fruit fly)	Copia protein	50	84	42	0	3	86	941	1024	3e-19	94
MDP0000548381	chr2	8255535	8256209	675	POLX_TOBAC	Nicotiana tabacum (Common tobacco)	Retrovirus-related Pol polyprotein from transposon TNT 1-94	39,63	217	125	1	5	221	350	560	2e-38	159
MDP0000548382	chr2	8256301	8257272	972	POLX_TOBAC	Nicotiana tabacum (Common tobacco)	Retrovirus-related Pol polyprotein from transposon TNT 1-94	34,92	315	187	6	21	321	1	311	1e-33	143
MDP0000184764	chr2	8269381	8270492	1112	POLX_TOBAC	Nicotiana tabacum (Common tobacco)	Retrovirus-related Pol polyprotein from transposon TNT 1-94	50	60	30	0	1	60	910	969	1e-10	65,1
MDP0000670527	chr2	8272073	8272899	827	BROM1_ANACO	Ananas comosus (Pineapple) (Ananas ananas)	Fruit bromelain	38,46	65	40	0	34	98	36	100	0,000000004	61,6
MDP0000398296	chr2	8274630	8276168	1539	POLX_TOBAC	Nicotiana tabacum (Common tobacco)	Retrovirus-related Pol polyprotein from transposon TNT 1-94	36,36	495	291	7	24	504	4	488	2e-73	276
MDP0000388521	chr2	8276552	8278741	2190	POLX_TOBAC	Nicotiana tabacum (Common tobacco)	Retrovirus-related Pol polyprotein from transposon TNT 1-94	48,7	733	357	10	1	723	599	1322	0	662
MDP0000183156	chr2	8278504	8280620	2117	PME12_ARATH	Arabidopsis thaliana (Mouse-ear cress)	Probable pectinesterase/pectinesterase inhibitor 12	67,3	523	155	5	32	540	27	547	0	734
MDP0000155267	chr2	8283788	8285904	2117	PME12_ARATH	Arabidopsis thaliana (Mouse-ear cress)	Probable pectinesterase/pectinesterase inhibitor 12	66,16	523	161	5	32	540	27	547	0	715
MDP0000289046	chr2	8289817	8292569	2753	TMVRN_NICGU	Nicotiana glutinosa (Tobacco)	TMV resistance protein N	27,34	278	153	13	17	260	752	1014	0,0000001	58,5
MDP0000182655	chr2	8290773	8295076	4304	POLX_TOBAC	Nicotiana tabacum (Common tobacco)	Retrovirus-related Pol polyprotein from transposon TNT 1-94	27,27	638	368	14	296	857	288	905	7e-56	219
MDP0000647791	chr2	8299377	8299734	358	AASS_ARATH	Arabidopsis thaliana (Mouse-ear cress)	Alpha-aminoadipic semialdehyde synthase	73,68	95	23	1	2	96	12	104	7e-37	152
MDP0000283432	chr2	8299662	8302401	2740	PME_PRUPE	Prunus persica (Peach)	Pectinesterase/pectinesterase inhibitor PPE8B	89,59	490	50	1	19	507	31	520	0	919
MDP0000221365	chr2	8302979	8305060	2082	AASS_ARATH	Arabidopsis thaliana (Mouse-ear cress)	Alpha-aminoadipic semialdehyde synthase	69,37	111	34	0	1	111	184	294	2e-40	166
MDP0000296456	chr2	8304294	8309873	5580	POLX_TOBAC	Nicotiana tabacum (Common tobacco)	Retrovirus-related Pol polyprotein from transposon TNT 1-94	36,67	150	94	1	366	515	419	567	7e-24	113
MDP0000506543	chr2	8305139	8306422	1284	POLX_TOBAC	Nicotiana tabacum (Common tobacco)	Retrovirus-related Pol polyprotein from transposon TNT 1-94	46,31	434	217	9	1	422	827	1256	2e-96	352
MDP0000374473	chr2	8305401	8307036	1636	AASS_ARATH	Arabidopsis thaliana (Mouse-ear cress)	Alpha-aminoadipic semialdehyde synthase	69,37	111	34	0	1	111	184	294	5e-40	165
MDP0000292807	chr2	8314385	8325097	10713	AASS_ARATH	Arabidopsis thaliana (Mouse-ear cress)	Alpha-aminoadipic semialdehyde synthase	68,3	1044	301	5	206	1246	12	1028	0	1463
MDP0000177416	chr2	8317377	8322091	4715	AASS_ARATH	Arabidopsis thaliana (Mouse-ear cress)	Alpha-aminoadipic semialdehyde synthase	79,46	448	92	0	515	962	12	459	0	768
MDP0000233075	chr2	8317873	8323770	5898	AASS_ARATH	Arabidopsis thaliana (Mouse-ear cress)	Alpha-aminoadipic semialdehyde synthase	64,84	1095	310	9	2	1063	12	1064	0	1415
MDP0000551719	chr2	8322457	8328923	6467	CYSEP_PHAVU	Phaseolus vulgaris (Kidney bean) (French bean)	Vignain	51,8	139	65	2	1	138	196	333	2e-35	150
MDP0000233076	chr2	8324804	8330003	5200	E135_ARATH	Arabidopsis thaliana (Mouse-ear cress)	Glucan endo-1,3-beta-glucosidase 5	65,12	387	135	0	30	416	29	415	3e-151	536
MDP0000130701	chr2	8326726	8328327	1602	AASS_ARATH	Arabidopsis thaliana (Mouse-ear cress)	Alpha-aminoadipic semialdehyde synthase	62,46	357	104	3	1	356	737	1064	4e-117	421
MDP0000520068	chr2	8328355	8328835	481	M820_ARATH	Arabidopsis thaliana (Mouse-ear cress)	Uncharacterized mitochondrial protein AtMg00820	53,7	54	25	0	97	150	40	93	6e-11	66,6
MDP0000506551	chr2	8331677	8336348	4672	BIG1_BOVIN	Bos taurus (Bovine)	Brefeldin A-inhibited guanine nucleotide-exchange protein 1	34,33	469	257	9	1	430	1018	1474	2e-75	284
MDP0000817439	chr2	8336518	8340745	4228	BIG1_HUMAN	Homo sapiens (Human)	Brefeldin A-inhibited guanine nucleotide-exchange protein 1	36,04	555	298	9	203	717	468	1005	3e-91	336
MDP0000252775	chr2	8341617	8345930	4314	BIG1_BOVIN	Bos taurus (Bovine)	Brefeldin A-inhibited guanine nucleotide-exchange protein 1	31,9	163	96	4	255	414	11	161	2e-11	70,5
MDP0000280025	chr2	8343318	8346119	2802	ATL65_ARATH	Arabidopsis thaliana (Mouse-ear cress)	RING-H2 finger protein ATL65	44,12	68	26	1	118	185	152	207	7e-10	64,7
MDP0000252776	chr2	8347439	8351006	3568	VPS27_YEAST	Saccharomyces cerevisiae (Baker's yeast)	Vacuolar protein sorting-associated protein 27	54,72	53	24	0	12	64	176	228	7e-14	77,8
MDP0000251606	chr2	8361058	8361708	651	ATL65_ARATH	Arabidopsis thaliana (Mouse-ear cress)	RING-H2 finger protein ATL65	44,12	68	26	1	120	187	152	207	8e-10	63,9
MDP0000143603	chr2	8368065	8369797	1733	TIF3B_ARATH	Arabidopsis thaliana (Mouse-ear cress)	Protein TIFY 3B	42,22	90	43	3	69	157	55	136	0,0000002	55,5
MDP0000947876	chr2	8370615	8371235	621	TIF3B_ARATH	Arabidopsis thaliana (Mouse-ear cress)	Protein TIFY 3B	53,01	83	36	2	12	93	86	166	2e-14	77,4
MDP0000244081	chr2	8372128	8373722	1595	U136_ARATH	Arabidopsis thaliana (Mouse-ear cress)	UPF0136 membrane protein At2g26240	64,76	105	37	0	129	233	4	108	9e-18	90,5
MDP0000301927	chr2	8372230	8374641	2412	TIF3B_ARATH	Arabidopsis thaliana (Mouse-ear cress)	Protein TIFY 3B	51,67	120	49	3	52	170	55	166	2e-22	106
MDP0000753482	chr2	8379385	8381627	2243	TAZ_DROME	Drosophila melanogaster (Fruit fly)	Tafazzin homolog	40	205	108	4	21	220	141	335	2e-39	162
MDP0000301930	chr2	8384757	8392391	7635	ATK4_ARATH	Arabidopsis thaliana (Mouse-ear cress)	Kinesin-4	43,87	367	195	6	838	1195	382	746	8e-77	289
MDP0000169686	chr2	8400476	8403936	3461	G3OX4_ARATH	Arabidopsis thaliana (Mouse-ear cress)	Gibberellin 3-beta-dioxygenase 4	31,23	301	175	11	10	289	48	337	2e-28	127
MDP0000196102	chr2	8406943	8409668	2726	G3OX4_ARATH	Arabidopsis thaliana (Mouse-ear cress)	Gibberellin 3-beta-dioxygenase 4	31,46	302	175	11	9	289	47	337	4e-29	129
MDP0000293516	chr2	8411515	8417158	5644	KASC1_ARATH	Arabidopsis thaliana (Mouse-ear cress)	3-oxoacyl-[acyl-carrier-protein] synthase I, chloroplastic	40,16	122	49	3	68	168	189	307	0,000000002	62,4
MDP0000620944	chr2	8421367	8431320	9954	TMVRN_NICGU	Nicotiana glutinosa (Tobacco)	TMV resistance protein N	29,7	798	424	23	192	915	252	986	1e-63	246
MDP0000179502	chr2	8423168	8425298	2131	G3OX4_ARATH	Arabidopsis thaliana (Mouse-ear cress)	Gibberellin 3-beta-dioxygenase 4	31,33	300	174	11	10	288	48	336	2e-30	132
MDP0000146424	chr2	8428958	8432596	3639	LRKA1_ARATH	Arabidopsis thaliana (Mouse-ear cress)	Lectin-domain containing receptor kinase A4.1	33,12	631	346	17	46	629	43	644	5e-72	272
MDP0000281257	chr2	8436280	8439679	3400	G3OX4_ARATH	Arabidopsis thaliana (Mouse-ear cress)	Gibberellin 3-beta-dioxygenase 4	31,1	283	163	12	10	271	48	319	4e-25	115
MDP0000298165	chr2	8440001	8444299	4299	LRKA1_ARATH	Arabidopsis thaliana (Mouse-ear cress)	Lectin-domain containing receptor kinase A4.1	33,87	186	90	3	252	406	461	644	3e-22	107
MDP0000562891	chr2	8470034	8471189	1156	PAB2_SCHPO	Schizosaccharomyces pombe (Fission yeast)	Polyadenylate-binding protein 2	71,05	76	21	1	25	99	62	137	8e-19	92,4
MDP0000298793	chr2	8478786	8482353	3568	SUBL_ARATH	Arabidopsis thaliana (Mouse-ear cress)	Subtilisin-like protease	38,58	801	412	19	11	785	8	754	5e-140	499
MDP0000298587	chr2	8479272	8480587	1316	FZR3_ARATH	Arabidopsis thaliana (Mouse-ear cress)	Protein FIZZY-RELATED 3	77,48	111	25	0	217	327	203	313	6e-44	178
MDP0000282545	chr2	8480154	8481469	1316	FZR3_ARATH	Arabidopsis thaliana (Mouse-ear cress)	Protein FIZZY-RELATED 3	77,48	111	25	0	217	327	203	313	6e-44	178
MDP0000793710	chr2	8481561	8482364	804	CUCM1_CUCME	Cucumis melo (Muskmelon)	Cucumisin	41,67	120	58	4	33	150	33	142	3e-16	84,3
MDP0000622238	chr2	8488895	8492044	3150	POL2_MOUSE	Mus musculus (Mouse)	Retrovirus-related Pol polyprotein LINE-1	21,97	783	518	27	129	867	47	780	5e-26	120
MDP0000131906	chr2	8500843	8502328	1486	DGA1_SCHPO	Schizosaccharomyces pombe (Fission yeast)	Diacylglycerol O-acyltransferase 1	31,82	198	116	6	12	191	115	311	2e-19	95,5
MDP0000774839	chr2	8504407	8506346	1940	DGA1_SCHPO	Schizosaccharomyces pombe (Fission yeast)	Diacylglycerol O-acyltransferase 1	29,07	258	154	9	24	260	24	273	2e-19	96,3
MDP0000583694	chr2	8508542	8509144	603	COPIA_DROME	Drosophila melanogaster (Fruit fly)	Copia protein	25,97	154	102	5	34	180	417	565	0,0000004	54,7
MDP0000583695	chr2	8509166	8511781	2616	POLX_TOBAC	Nicotiana tabacum (Common tobacco)	Retrovirus-related Pol polyprotein from transposon TNT 1-94	34	350	206	8	418	764	998	1325	2e-45	184
MDP0000610675	chr2	8511839	8513053	1215	PO21_NASVI	Nasonia vitripennis (Parasitic wasp)	Retrovirus-related Pol polyprotein from type-1 retrotransposable element R2	23,9	272	183	5	1	250	399	668	7e-15	82
MDP0000689875	chr2	8511979	8512302	324	COPIA_DROME	Drosophila melanogaster (Fruit fly)	Copia protein	39,78	93	56	0	7	99	1307	1399	3e-14	77
MDP0000690945	chr2	8512745	8513263	519	POLX_TOBAC	Nicotiana tabacum (Common tobacco)	Retrovirus-related Pol polyprotein from transposon TNT 1-94	33,54	164	96	5	3	165	605	756	2e-17	88,2
MDP0000610676	chr2	8513376	8514480	1105	CFDP2_TRAJA	Tragulus javanicus (Lesser Malay chevrotain)	Craniofacial development protein 2	29,05	148	91	3	33	173	340	480	0,000000002	63,9
MDP0000690946	chr2	8513452	8513895	444	POLX_TOBAC	Nicotiana tabacum (Common tobacco)	Retrovirus-related Pol polyprotein from transposon TNT 1-94	41,43	140	82	0	7	146	829	968	1e-28	125
MDP0000139698	chr2	8514435	8515611	1177	MMK2_MEDSA	Medicago sativa (Alfalfa)	Mitogen-activated protein kinase homolog MMK2	86,34	227	31	0	2	228	142	368	1e-119	428
MDP0000137428	chr2	8514823	8517980	3158	DGA1_SCHPO	Schizosaccharomyces pombe (Fission yeast)	Diacylglycerol O-acyltransferase 1	30,7	316	183	11	24	312	24	330	7e-32	137
MDP0000610678	chr2	8516748	8519766	3019	PGLR_VITVI	Vitis vinifera (Grape)	Probable polygalacturonase	79,11	450	89	2	30	479	41	485	0	751
MDP0000128458	chr2	8527661	8530446	2786	PPP7_ARATH	Arabidopsis thaliana (Mouse-ear cress)	Serine/threonine-protein phosphatase 7	78	150	33	0	30	179	35	184	2e-56	219
MDP0000188322	chr2	8536977	8539763	2787	PPP7_ARATH	Arabidopsis thaliana (Mouse-ear cress)	Serine/threonine-protein phosphatase 7	74,56	401	98	4	59	457	9	407	2e-169	595
MDP0000163696	chr2	8550166	8552552	2387	TRA1_MAIZE	Zea mays (Maize)	Putative AC transposase	31,36	236	146	5	48	267	141	376	4e-28	125
MDP0000251344	chr2	8551845	8556555	4711	TRXB2_ARATH	Arabidopsis thaliana (Mouse-ear cress)	Thioredoxin reductase 2	80,84	308	54	2	52	354	53	360	3e-137	489
MDP0000235846	chr2	8552042	8556121	4080	TRXB2_ARATH	Arabidopsis thaliana (Mouse-ear cress)	Thioredoxin reductase 2	80,84	308	54	2	52	354	53	360	8e-137	488
MDP0000163425	chr2	8558859	8559194	336	FTSH3_ORYSJ	Oryza sativa subsp. japonica (Rice)	Cell division protease ftsH homolog 3, mitochondrial	67,68	99	31	1	1	98	696	794	6e-35	145
MDP0000268909	chr2	8561845	8564641	2797	HMDH1_HEVBR	Hevea brasiliensis (Para rubber tree)	3-hydroxy-3-methylglutaryl-coenzyme A reductase 1	73,78	553	116	4	32	556	24	575	0	826
MDP0000131323	chr2	8569337	8574262	4926	RRN3_MOUSE	Mus musculus (Mouse)	RNA polymerase I-specific transcription initiation factor RRN3	27,2	511	314	15	72	541	86	579	1e-33	145
MDP0000657246	chr2	8571842	8573835	1994	MFHA1_HUMAN	Homo sapiens (Human)	Malignant fibrous histiocytoma-amplified sequence 1	37,06	286	173	2	271	556	131	409	2e-40	167
MDP0000244803	chr2	8577027	8578807	1781	RBM24_XENTR	Xenopus tropicalis (Western clawed frog) (Silurana tropicalis)	RNA-binding protein 24	48,3	147	47	8	1	142	13	135	3e-22	105
MDP0000269963	chr2	8583750	8588673	4924	RRN3_MOUSE	Mus musculus (Mouse)	RNA polymerase I-specific transcription initiation factor RRN3	25,15	505	263	17	72	472	86	579	3e-23	110
MDP0000513844	chr2	8591182	8591598	417	RNHX1_ARATH	Arabidopsis thaliana (Mouse-ear cress)	Putative ribonuclease H protein At1g65750	30,09	113	76	1	7	116	234	346	9e-12	68,9
MDP0000164846	chr2	8591440	8593298	1859	RBM24_XENTR	Xenopus tropicalis (Western clawed frog) (Silurana tropicalis)	RNA-binding protein 24	49,67	153	48	8	21	168	7	135	4e-25	115
MDP0000235847	chr2	8591871	8592332	462	RNHX1_ARATH	Arabidopsis thaliana (Mouse-ear cress)	Putative ribonuclease H protein At1g65750	38,69	137	84	0	15	151	482	618	9e-23	105
MDP0000164847	chr2	8594961	8596142	1182	HMDH1_SOLTU	Solanum tuberosum (Potato)	3-hydroxy-3-methylglutaryl-coenzyme A reductase 1	52,44	349	85	7	1	271	1	346	8e-81	300
MDP0000197886	chr2	8598266	8601555	3290	HMDH1_SOLTU	Solanum tuberosum (Potato)	3-hydroxy-3-methylglutaryl-coenzyme A reductase 1	77,75	436	50	2	85	491	179	596	0	660
MDP0000160203	chr2	8602907	8604483	1577	MSSP2_ARATH	Arabidopsis thaliana (Mouse-ear cress)	Monosaccharide-sensing protein 2	49,42	431	190	13	1	419	218	632	1e-78	293
MDP0000525882	chr2	8604456	8605202	747	COPIA_DROME	Drosophila melanogaster (Fruit fly)	Copia protein	41,77	249	141	4	1	245	1152	1400	1e-45	182
MDP0000304014	chr2	8607664	8609337	1674	MSSP3_ARATH	Arabidopsis thaliana (Mouse-ear cress)	Monosaccharide-sensing protein 3	65,35	381	115	8	1	378	1	367	3e-130	465
MDP0000286805	chr2	8609213	8619034	9822	TMVRN_NICGU	Nicotiana glutinosa (Tobacco)	TMV resistance protein N	35,61	921	469	21	471	1293	10	904	8e-132	472
MDP0000567844	chr2	8621878	8623246	1369	FB79_ARATH	Arabidopsis thaliana (Mouse-ear cress)	Putative F-box protein At1g67623	27,75	227	155	5	27	250	19	239	4e-21	102
MDP0000236462	chr2	8629717	8631179	1463	MRD1_KLULA	Kluyveromyces lactis (Yeast) (Candida sphaerica)	Multiple RNA-binding domain-containing protein 1	38,1	126	76	1	3	126	652	777	1e-16	85,9
MDP0000183444	chr2	8635767	8636616	850	PP124_ARATH	Arabidopsis thaliana (Mouse-ear cress)	Pentatricopeptide repeat-containing protein At1g74850, chloroplastic	55,42	166	71	2	4	169	699	861	5e-46	183
MDP0000152010	chr2	8641382	8642852	1471	TMVRN_NICGU	Nicotiana glutinosa (Tobacco)	TMV resistance protein N	26,34	262	152	6	25	274	769	1001	3e-12	73,2
MDP0000534202	chr2	8654234	8654557	324	COPIA_DROME	Drosophila melanogaster (Fruit fly)	Copia protein	34,62	78	51	0	23	100	1323	1400	0,00000002	57,8
MDP0000518376	chr2	8655097	8655924	828	M820_ARATH	Arabidopsis thaliana (Mouse-ear cress)	Uncharacterized mitochondrial protein AtMg00820	51,47	68	33	0	208	275	28	95	3e-13	75,9
MDP0000518377	chr2	8656090	8657070	981	POLX_TOBAC	Nicotiana tabacum (Common tobacco)	Retrovirus-related Pol polyprotein from transposon TNT 1-94	40,3	335	183	11	1	323	938	1267	9e-57	220
MDP0000837613	chr2	8671388	8672200	813	FB79_ARATH	Arabidopsis thaliana (Mouse-ear cress)	Putative F-box protein At1g67623	27,27	231	159	5	29	256	19	243	1e-20	100
MDP0000133031	chr2	8672404	8673318	915	M310_ARATH	Arabidopsis thaliana (Mouse-ear cress)	Uncharacterized mitochondrial protein AtMg00310	47,96	98	50	1	1	97	47	144	6e-20	98,2
MDP0000733716	chr2	8672808	8676655	3848	RS212_ARATH	Arabidopsis thaliana (Mouse-ear cress)	40S ribosomal protein S21-2	81,71	82	15	0	38	119	1	82	3e-37	153
MDP0000153235	chr2	8675732	8677646	1915	M310_ARATH	Arabidopsis thaliana (Mouse-ear cress)	Uncharacterized mitochondrial protein AtMg00310	42,11	76	44	0	99	174	69	144	2e-12	73,9
MDP0000362177	chr2	8675933	8677028	1096	RS212_ARATH	Arabidopsis thaliana (Mouse-ear cress)	40S ribosomal protein S21-2	81,71	82	15	0	26	107	1	82	3e-37	153
MDP0000917005	chr2	8677638	8678450	813	FB79_ARATH	Arabidopsis thaliana (Mouse-ear cress)	Putative F-box protein At1g67623	27,27	231	159	5	29	256	19	243	1e-20	100
MDP0000610950	chr2	8685714	8687943	2230	TMVRN_NICGU	Nicotiana glutinosa (Tobacco)	TMV resistance protein N	29,43	316	175	7	23	300	605	910	4e-20	99,4
MDP0000512560	chr2	8686865	8687218	354	M820_ARATH	Arabidopsis thaliana (Mouse-ear cress)	Uncharacterized mitochondrial protein AtMg00820	55,07	69	31	0	7	75	28	96	2e-15	80,9
MDP0000804580	chr2	8688776	8689711	936	Y4466_ARATH	Arabidopsis thaliana (Mouse-ear cress)	ZF-HD homeobox protein At4g24660	42,51	207	87	4	103	309	45	219	2e-40	166
MDP0000372799	chr2	8695937	8696431	495	POLX_TOBAC	Nicotiana tabacum (Common tobacco)	Retrovirus-related Pol polyprotein from transposon TNT 1-94	54	150	69	0	1	150	830	979	9e-44	175
MDP0000876477	chr2	8699172	8700884	1713	P2C40_ARATH	Arabidopsis thaliana (Mouse-ear cress)	Probable protein phosphatase 2C 40	58,85	486	150	9	4	478	7	453	6e-129	461
MDP0000279970	chr2	8702219	8707025	4807	M820_ARATH	Arabidopsis thaliana (Mouse-ear cress)	Uncharacterized mitochondrial protein AtMg00820	47,76	134	55	3	203	325	1	130	1e-19	98,2
MDP0000229122	chr2	8718107	8720387	2281	VA724_ARATH	Arabidopsis thaliana (Mouse-ear cress)	Vesicle-associated membrane protein 724	69,15	201	14	2	1	200	1	154	1e-71	270
MDP0000667801	chr2	8746256	8747064	809	MSSP2_ARATH	Arabidopsis thaliana (Mouse-ear cress)	Monosaccharide-sensing protein 2	44,81	154	74	5	12	155	225	377	2e-26	118
MDP0000257909	chr2	8766218	8769469	3252	WRK19_ARATH	Arabidopsis thaliana (Mouse-ear cress)	Probable WRKY transcription factor 19	24,16	389	217	13	2	377	1116	1439	0,00000002	61,6
MDP0000177898	chr2	8767530	8770007	2478	TMVRN_NICGU	Nicotiana glutinosa (Tobacco)	TMV resistance protein N	41,36	440	236	9	15	443	10	438	7e-70	265
MDP0000718843	chr2	8770134	8772810	2677	CRK10_ARATH	Arabidopsis thaliana (Mouse-ear cress)	Cysteine-rich receptor-like protein kinase 10	49,51	103	51	1	1	102	518	620	7e-21	100
MDP0000125814	chr2	8771790	8774506	2717	TMVRN_NICGU	Nicotiana glutinosa (Tobacco)	TMV resistance protein N	41,89	530	280	13	15	531	10	524	1e-90	333
MDP0000172746	chr2	8775988	8776990	1003	MSSP3_ARATH	Arabidopsis thaliana (Mouse-ear cress)	Monosaccharide-sensing protein 3	37,17	191	82	11	7	187	265	427	2e-16	85,1
MDP0000180849	chr2	8776558	8778136	1579	TMVRN_NICGU	Nicotiana glutinosa (Tobacco)	TMV resistance protein N	35,66	401	233	10	1	390	191	577	7e-58	225
MDP0000195120	chr2	8782370	8783416	1047	MSSP2_ARATH	Arabidopsis thaliana (Mouse-ear cress)	Monosaccharide-sensing protein 2	46,27	134	62	6	40	164	415	547	5e-21	101
MDP0000292759	chr2	8783947	8787595	3649	POLX_TOBAC	Nicotiana tabacum (Common tobacco)	Retrovirus-related Pol polyprotein from transposon TNT 1-94	23,93	610	382	18	27	615	11	559	1e-32	142
MDP0000461119	chr2	8787545	8788192	648	ATL8_ARATH	Arabidopsis thaliana (Mouse-ear cress)	RING-H2 finger protein ATL8	58,33	132	47	3	57	182	50	179	8e-32	137
MDP0000207002	chr2	8793164	8798377	5214	MLO8_ARATH	Arabidopsis thaliana (Mouse-ear cress)	MLO-like protein 8	59,39	559	165	10	32	533	39	592	6e-168	591
MDP0000729532	chr2	8813717	8819472	5756	TCPG_BOVIN	Bos taurus (Bovine)	T-complex protein 1 subunit gamma	55,31	537	221	4	4	523	6	540	4e-162	572
MDP0000729533	chr2	8820897	8822273	1377	BAHD1_ARATH	Arabidopsis thaliana (Mouse-ear cress)	BAHD acyltransferase At5g47980	36,68	398	222	10	78	458	58	442	9e-57	221
MDP0000146168	chr2	8832808	8837563	4756	GMGT1_CYATE	Cyamopsis tetragonoloba (Guar) (Cluster bean)	Galactomannan galactosyltransferase 1	55,9	415	162	4	19	420	8	414	2e-129	463
MDP0000124832	chr2	8832816	8837591	4776	GMGT1_CYATE	Cyamopsis tetragonoloba (Guar) (Cluster bean)	Galactomannan galactosyltransferase 1	55,66	415	163	4	19	420	8	414	2e-128	460
MDP0000860874	chr2	8836126	8837454	1329	GMGT1_CYATE	Cyamopsis tetragonoloba (Guar) (Cluster bean)	Galactomannan galactosyltransferase 1	56,06	437	170	5	19	442	8	435	4e-136	484
MDP0000244576	chr2	8839988	8840727	740	GMGT1_CYATE	Cyamopsis tetragonoloba (Guar) (Cluster bean)	Galactomannan galactosyltransferase 1	41,59	226	73	6	1	173	183	402	1e-40	165
MDP0000181347	chr2	8844063	8851389	7327	DIS3_SCHPO	Schizosaccharomyces pombe (Fission yeast)	Exosome complex exonuclease dis3	34,31	886	419	26	3	779	18	849	1e-118	428
MDP0000487438	chr2	8852448	8855446	2999	GLR36_ARATH	Arabidopsis thaliana (Mouse-ear cress)	Glutamate receptor 3.6	61,75	251	89	1	1	251	96	339	6e-89	328
MDP0000313666	chr2	8852595	8859028	6434	ENGD_BACSU	Bacillus subtilis	GTP-dependent nucleic acid-binding protein engD	50,73	205	96	1	1	200	160	364	1e-45	184
MDP0000135125	chr2	8852945	8856428	3484	ENGD_BACSU	Bacillus subtilis	GTP-dependent nucleic acid-binding protein engD	40,16	371	136	6	50	340	1	365	2e-57	223
MDP0000418119	chr2	8858581	8859288	708	POL4_DROME	Drosophila melanogaster (Fruit fly)	Retrovirus-related Pol polyprotein from transposon 412	28,81	177	123	3	22	197	562	736	0,000000004	61,6
MDP0000720671	chr2	8868169	8869884	1716	POL5_DROME	Drosophila melanogaster (Fruit fly)	Retrovirus-related Pol polyprotein from transposon opus	31,41	382	248	6	17	388	176	553	5e-47	189
MDP0000720672	chr2	8869965	8871257	1293	POL_FFV	Feline foamy virus (FFV) (Feline syncytial virus)	Pro-Pol polyprotein	24,89	237	164	3	54	287	805	1030	2e-16	87
MDP0000533705	chr2	8878971	8879456	486	POLX_TOBAC	Nicotiana tabacum (Common tobacco)	Retrovirus-related Pol polyprotein from transposon TNT 1-94	41,96	112	65	0	3	114	597	708	5e-23	106
MDP0000533706	chr2	8879469	8880956	1488	POLX_TOBAC	Nicotiana tabacum (Common tobacco)	Retrovirus-related Pol polyprotein from transposon TNT 1-94	31,03	477	277	13	36	495	148	589	3e-51	203
MDP0000571234	chr2	8888194	8888745	552	P2C47_ARATH	Arabidopsis thaliana (Mouse-ear cress)	Probable protein phosphatase 2C 47	89,62	183	19	0	1	183	179	361	7e-84	309
MDP0000267688	chr2	8889990	8890457	468	RM19_SCHPO	Schizosaccharomyces pombe (Fission yeast)	60S ribosomal protein L19, mitochondrial	49,55	111	56	0	41	151	33	143	5e-27	120
MDP0000928355	chr2	8890996	8892048	1053	FBK50_ARATH	Arabidopsis thaliana (Mouse-ear cress)	F-box/kelch-repeat protein At3g06240	31,52	387	211	9	10	346	39	421	7e-42	171
MDP0000260824	chr2	8896120	8905771	9652	IOJAP_MAIZE	Zea mays (Maize)	Protein Iojap	65,94	138	47	0	476	613	89	226	1e-50	201
MDP0000257660	chr2	8897477	8910711	13235	IOJAP_MAIZE	Zea mays (Maize)	Protein Iojap	65,94	138	47	0	1141	1278	89	226	9e-50	199
MDP0000821750	chr2	8915430	8916307	878	MLH3_YEAST	Saccharomyces cerevisiae (Baker's yeast)	DNA mismatch repair protein MLH3	46,77	62	33	0	29	90	654	715	2e-11	67,4
MDP0000264709	chr2	8915660	8921970	6311	PRL1_ARATH	Arabidopsis thaliana (Mouse-ear cress)	Protein pleiotropic regulatory locus 1	77,27	308	63	2	121	421	97	404	1e-140	500
MDP0000304650	chr2	8918258	8924316	6059	WOX13_ARATH	Arabidopsis thaliana (Mouse-ear cress)	WUSCHEL-related homeobox 13	53,87	297	72	8	1	262	1	267	5e-70	265
MDP0000296599	chr2	8930319	8932215	1897	YAM3_SCHPO	Schizosaccharomyces pombe (Fission yeast)	UPF0673 membrane protein C1F5.03c	30,93	375	212	16	65	410	21	377	2e-30	133
MDP0000501923	chr2	8932469	8934113	1645	TMVRN_NICGU	Nicotiana glutinosa (Tobacco)	TMV resistance protein N	29,94	324	184	8	88	372	599	918	6e-23	108
MDP0000259734	chr2	8939076	8944520	5445	DNMT1_ARATH	Arabidopsis thaliana (Mouse-ear cress)	DNA (cytosine-5)-methyltransferase 1	61,28	1529	570	15	54	1569	12	1531	0	1790
MDP0000893053	chr2	8941503	8943154	1652	CRK10_ARATH	Arabidopsis thaliana (Mouse-ear cress)	Cysteine-rich receptor-like protein kinase 10	53,59	334	150	3	41	369	325	658	2e-103	375
MDP0000154051	chr2	8951295	8951687	393	Y4117_ARATH	Arabidopsis thaliana (Mouse-ear cress)	Putative disease resistance protein At4g11170	49,09	110	55	1	1	110	41	149	1e-23	108
MDP0000524203	chr2	8952965	8953495	531	TMVRN_NICGU	Nicotiana glutinosa (Tobacco)	TMV resistance protein N	52,08	144	67	2	15	156	10	153	1e-35	148
MDP0000206582	chr2	8955352	8958561	3210	TMVRN_NICGU	Nicotiana glutinosa (Tobacco)	TMV resistance protein N	29,61	760	435	23	15	736	10	707	2e-65	251
MDP0000206583	chr2	8958710	8960326	1617	COPIA_DROME	Drosophila melanogaster (Fruit fly)	Copia protein	35,33	167	102	4	10	172	1099	1263	1e-22	106
MDP0000176842	chr2	8965455	8966429	975	TMVRN_NICGU	Nicotiana glutinosa (Tobacco)	TMV resistance protein N	31,46	302	182	6	16	296	632	929	3e-22	105
MDP0000152599	chr2	8968375	8968918	544	SLSG3_BRAOL	Brassica oleracea (Wild cabbage)	S-locus-specific glycoprotein S13	46,46	127	66	1	57	181	42	168	2e-27	122
MDP0000597550	chr2	8968815	8970723	1909	M810_ARATH	Arabidopsis thaliana (Mouse-ear cress)	Uncharacterized mitochondrial protein AtMg00810	35,98	214	116	2	1	194	10	222	1e-34	147
MDP0000258012	chr2	8972678	8975350	2673	TMVRN_NICGU	Nicotiana glutinosa (Tobacco)	TMV resistance protein N	35,92	412	229	8	1	390	30	428	2e-60	233
MDP0000184060	chr2	8974476	8978498	4023	TMVRN_NICGU	Nicotiana glutinosa (Tobacco)	TMV resistance protein N	34,45	926	490	29	72	908	10	907	7e-110	399
MDP0000301892	chr2	8978499	8983426	4928	TMVRN_NICGU	Nicotiana glutinosa (Tobacco)	TMV resistance protein N	31,07	795	445	23	109	826	160	928	3e-81	303
MDP0000372870	chr2	8981731	8983161	1431	POL2_MOUSE	Mus musculus (Mouse)	Retrovirus-related Pol polyprotein LINE-1	26,07	303	200	8	12	296	486	782	3e-22	107
MDP0000309557	chr2	8983490	8989488	5999	HMGL_IPONI	Ipomoea nil (Japanese morning glory) (Pharbitis nil)	HMG1/2-like protein	76,32	76	18	0	232	307	32	107	1e-27	124
MDP0000562460	chr2	8989088	8989405	318	POLX_TOBAC	Nicotiana tabacum (Common tobacco)	Retrovirus-related Pol polyprotein from transposon TNT 1-94	54,55	99	45	0	1	99	1225	1323	2e-22	104
MDP0000134901	chr2	8990104	8991536	1433	Y5262_ARATH	Arabidopsis thaliana (Mouse-ear cress)	Ankyrin repeat-containing protein At5g02620	32,54	126	82	1	5	130	110	232	2e-10	66,2
MDP0000651426	chr2	9007294	9007762	469	POL2_MOUSE	Mus musculus (Mouse)	Retrovirus-related Pol polyprotein LINE-1	23,08	156	103	4	1	146	512	660	9e-11	65,9
MDP0000568329	chr2	9015478	9015873	396	POL5_DROME	Drosophila melanogaster (Fruit fly)	Retrovirus-related Pol polyprotein from transposon opus	34,15	123	81	0	1	123	265	387	3e-14	77
MDP0000242399	chr2	9057762	9059737	1976	DDPS6_ARATH	Arabidopsis thaliana (Mouse-ear cress)	Dehydrodolichyl diphosphate synthase 6	52,07	169	49	1	1	137	73	241	5e-37	155
MDP0000242400	chr2	9060194	9065596	5403	SAC1_XENLA	Xenopus laevis (African clawed frog)	Phosphatidylinositide phosphatase SAC1	31,74	608	353	8	11	589	5	579	2e-83	310
MDP0000253698	chr2	9067291	9072001	4711	MYB4_ARATH	Arabidopsis thaliana (Mouse-ear cress)	Transcription repressor MYB4	37,97	79	49	0	7	85	67	145	6e-10	65,5
MDP0000136869	chr2	9075897	9076304	408	PER44_ARATH	Arabidopsis thaliana (Mouse-ear cress)	Peroxidase 44	59,54	131	51	2	1	129	68	198	4e-38	155
MDP0000300390	chr2	9076241	9081953	5713	UBQL_DICDI	Dictyostelium discoideum (Slime mold)	Ubiquilin	47,69	65	34	0	4	68	339	403	4e-10	66,6
MDP0000393969	chr2	9078346	9081414	3069	POL3_DROME	Drosophila melanogaster (Fruit fly)	Retrovirus-related Pol polyprotein from transposon 17.6	36,9	420	246	4	494	912	223	624	2e-70	268
MDP0000393970	chr2	9081496	9082464	969	POL_FFV	Feline foamy virus (FFV) (Feline syncytial virus)	Pro-Pol polyprotein	28,57	168	118	1	21	188	874	1039	4e-15	82,4
MDP0000194912	chr2	9083574	9084960	1387	BGLT_TRIRP	Trifolium repens (Creeping white clover)	Cyanogenic beta-glucosidase	74,63	67	17	0	34	100	21	87	6e-24	109
MDP0000415480	chr2	9084796	9088581	3786	POLX_TOBAC	Nicotiana tabacum (Common tobacco)	Retrovirus-related Pol polyprotein from transposon TNT 1-94	31,63	1192	667	33	104	1259	84	1163	4e-141	503
MDP0000384582	chr2	9085803	9088817	3015	COPIA_DROME	Drosophila melanogaster (Fruit fly)	Copia protein	27,73	1017	617	28	11	998	473	1400	1e-95	352
MDP0000293683	chr2	9086385	9090543	4159	POLX_TOBAC	Nicotiana tabacum (Common tobacco)	Retrovirus-related Pol polyprotein from transposon TNT 1-94	35,79	299	159	6	459	728	798	1092	1e-42	175
MDP0000201574	chr2	9088929	9091222	2294	RTNLQ_ARATH	Arabidopsis thaliana (Mouse-ear cress)	Reticulon-like protein B17	43,26	393	149	9	13	352	5	376	5e-44	178
MDP0000611071	chr2	9092172	9094472	2301	M810_ARATH	Arabidopsis thaliana (Mouse-ear cress)	Uncharacterized mitochondrial protein AtMg00810	50	150	74	1	16	165	1	149	2e-36	152
MDP0000201575	chr2	9092418	9095678	3261	BGL12_ORYSJ	Oryza sativa subsp. japonica (Rice)	Beta-glucosidase 12	57	207	63	3	203	383	302	508	2e-53	210
MDP0000299341	chr2	9093276	9098108	4833	ZMYM1_HUMAN	Homo sapiens (Human)	Zinc finger MYM-type protein 1	25,66	343	225	8	442	771	658	983	2e-18	95,1
MDP0000767938	chr2	9094507	9094851	345	UBQL1_RAT	Rattus norvegicus (Rat)	Ubiquilin-1	52,38	105	45	1	1	105	196	295	6e-26	115
MDP0000140492	chr2	9095542	9096906	1365	BGL12_ORYSJ	Oryza sativa subsp. japonica (Rice)	Beta-glucosidase 12	66,05	271	92	0	5	275	148	418	2e-94	345
MDP0000304147	chr2	9096711	9107031	10321	CCNB1_MEDVA	Medicago varia (Alfalfa)	G2/mitotic-specific cyclin-1	64,64	444	133	8	720	1161	6	427	9e-153	541
MDP0000391575	chr2	9100550	9101431	882	YI31B_YEAST	Saccharomyces cerevisiae (Baker's yeast)	Transposon Ty3-I Gag-Pol polyprotein	35	200	126	2	5	203	1272	1468	2e-21	103
MDP0000138368	chr2	9102718	9109122	6405	GRIP_ARATH	Arabidopsis thaliana (Mouse-ear cress)	Protein GRIP	63,51	792	228	6	141	912	38	788	0	722
MDP0000670637	chr2	9108560	9109855	1296	SERC_ARATH	Arabidopsis thaliana (Mouse-ear cress)	Phosphoserine aminotransferase, chloroplastic	77,21	430	97	1	3	431	1	430	0	653
MDP0000391578	chr2	9111049	9112344	1296	SERC_ARATH	Arabidopsis thaliana (Mouse-ear cress)	Phosphoserine aminotransferase, chloroplastic	77,21	430	97	1	3	431	1	430	0	653
MDP0000154774	chr2	9113428	9114096	669	M810_ARATH	Arabidopsis thaliana (Mouse-ear cress)	Uncharacterized mitochondrial protein AtMg00810	52,56	156	73	1	1	156	71	225	2e-39	162
MDP0000250109	chr2	9113901	9120220	6320	CCNB1_MEDVA	Medicago varia (Alfalfa)	G2/mitotic-specific cyclin-1	60,47	344	111	9	283	623	6	327	1e-108	394
MDP0000670639	chr2	9118879	9121202	2324	RTF22_SCHPO	Schizosaccharomyces pombe (Fission yeast)	Retrotransposable element Tf2 155 kDa protein type 2	33,33	516	308	12	1	489	756	1262	1e-69	264
MDP0000841558	chr2	9121906	9122825	920	GRIP_ARATH	Arabidopsis thaliana (Mouse-ear cress)	Protein GRIP	63,92	194	63	1	45	231	38	231	3e-61	234
MDP0000178719	chr2	9126279	9137439	11161	RKP_ARATH	Arabidopsis thaliana (Mouse-ear cress)	E3 ubiquitin-protein ligase RKP	66,04	1175	359	6	36	1201	93	1236	0	1462
MDP0000417091	chr2	9139990	9150241	10252	M810_ARATH	Arabidopsis thaliana (Mouse-ear cress)	Uncharacterized mitochondrial protein AtMg00810	44,9	196	107	1	12	207	31	225	6e-41	169
MDP0000209013	chr2	9145952	9149672	3721	POLX_TOBAC	Nicotiana tabacum (Common tobacco)	Retrovirus-related Pol polyprotein from transposon TNT 1-94	29,2	678	394	17	201	809	666	1326	3e-69	264
MDP0000591228	chr2	9157653	9160352	2700	YI31B_YEAST	Saccharomyces cerevisiae (Baker's yeast)	Transposon Ty3-I Gag-Pol polyprotein	35,45	505	295	6	112	610	593	1072	7e-87	322
MDP0000586587	chr2	9179013	9179501	489	RTF22_SCHPO	Schizosaccharomyces pombe (Fission yeast)	Retrotransposable element Tf2 155 kDa protein type 2	34,57	162	105	1	1	162	903	1063	2e-24	111
MDP0000298523	chr2	9183106	9188181	5076	CPR5_ARATH	Arabidopsis thaliana (Mouse-ear cress)	Protein CPR-5	37,17	495	269	9	100	584	88	550	7e-78	291
MDP0000569634	chr2	9186723	9187730	1008	POL3_DROME	Drosophila melanogaster (Fruit fly)	Retrovirus-related Pol polyprotein from transposon 17.6	30,91	275	185	3	1	274	334	604	1e-31	137
MDP0000190643	chr2	9187875	9189940	2066	M810_ARATH	Arabidopsis thaliana (Mouse-ear cress)	Uncharacterized mitochondrial protein AtMg00810	38,81	134	82	0	9	142	55	188	7e-22	103
MDP0000307358	chr2	9205177	9220027	14851	Y1770_SYNY3	Synechocystis sp. (strain PCC 6803)	Uncharacterized protein sll1770	42,13	591	237	12	171	727	33	552	4e-130	466
MDP0000481585	chr2	9210517	9214875	4359	POLX_TOBAC	Nicotiana tabacum (Common tobacco)	Retrovirus-related Pol polyprotein from transposon TNT 1-94	37,5	560	318	12	889	1430	783	1328	2e-96	355
MDP0000220715	chr2	9224273	9225418	1146	COPA1_ORYSJ	Oryza sativa subsp. japonica (Rice)	Coatomer subunit alpha-1	87,38	103	13	0	147	249	128	230	6e-50	197
MDP0000229219	chr2	9224989	9225846	858	COPA1_ORYSJ	Oryza sativa subsp. japonica (Rice)	Coatomer subunit alpha-1	85,83	120	17	0	127	246	111	230	3e-59	228
MDP0000227346	chr2	9238969	9241889	2921	Y5020_ARATH	Arabidopsis thaliana (Mouse-ear cress)	Probable inactive receptor kinase At5g10020	59,16	835	329	7	31	863	32	856	0	859
MDP0000317622	chr2	9246364	9250917	4554	Y5020_ARATH	Arabidopsis thaliana (Mouse-ear cress)	Probable inactive receptor kinase At5g10020	73,97	388	95	2	4	391	667	1048	8e-166	583
MDP0000229888	chr2	9250314	9251576	1263	Y5020_ARATH	Arabidopsis thaliana (Mouse-ear cress)	Probable inactive receptor kinase At5g10020	75	192	48	0	27	218	857	1048	3e-86	317
MDP0000654410	chr2	9251154	9253115	1962	COPIA_DROME	Drosophila melanogaster (Fruit fly)	Copia protein	36,98	503	300	9	143	634	904	1400	1e-91	337
MDP0000704799	chr2	9269150	9270625	1476	POL2_MOUSE	Mus musculus (Mouse)	Retrovirus-related Pol polyprotein LINE-1	21,7	401	276	8	26	398	392	782	4e-25	116
MDP0000262195	chr2	9288056	9288715	660	BRI1_ARATH	Arabidopsis thaliana (Mouse-ear cress)	Protein BRASSINOSTEROID INSENSITIVE 1	32,39	176	103	2	24	188	639	809	4e-13	75,1
MDP0000176333	chr2	9288067	9288873	807	BRI1_ARATH	Arabidopsis thaliana (Mouse-ear cress)	Protein BRASSINOSTEROID INSENSITIVE 1	32,39	176	103	2	56	220	639	809	4e-13	75,1
MDP0000096082	chr2	9290348	9291976	1629	POL2_MOUSE	Mus musculus (Mouse)	Retrovirus-related Pol polyprotein LINE-1	25,23	333	217	7	141	451	460	782	4e-24	113
MDP0000163895	chr2	9342902	9344682	1781	VPS27_SCHPO	Schizosaccharomyces pombe (Fission yeast)	Vacuolar protein sorting-associated protein 27	44,74	76	34	2	134	208	171	239	8e-12	71,6
MDP0000384188	chr2	9361970	9367979	6010	U496I_ARATH	Arabidopsis thaliana (Mouse-ear cress)	UPF0496 protein At2g18630	55,17	58	26	0	206	263	314	371	0,00000005	59,3
MDP0000495826	chr2	9367653	9369074	1422	YI31B_YEAST	Saccharomyces cerevisiae (Baker's yeast)	Transposon Ty3-I Gag-Pol polyprotein	28,08	406	252	15	2	384	960	1348	7e-23	108
MDP0000495827	chr2	9369111	9370109	999	POL3_DROME	Drosophila melanogaster (Fruit fly)	Retrovirus-related Pol polyprotein from transposon 17.6	37,42	318	184	3	4	320	223	526	1e-52	207
MDP0000481918	chr2	9372445	9374918	2474	YTX2_XENLA	Xenopus laevis (African clawed frog)	Transposon TX1 uncharacterized 149 kDa protein	21,52	618	408	19	70	657	91	661	2e-18	95,5
MDP0000305830	chr2	9423716	9426034	2319	M2K1_ORYSJ	Oryza sativa subsp. japonica (Rice)	Mitogen-activated protein kinase kinase 1	44,44	117	54	1	59	164	234	350	2e-24	113
MDP0000380744	chr2	9426831	9432194	5364	YTX2_XENLA	Xenopus laevis (African clawed frog)	Transposon TX1 uncharacterized 149 kDa protein	27,48	404	277	8	205	604	349	740	5e-27	124
MDP0000289093	chr2	9434524	9436800	2277	DPEP_SOLTU	Solanum tuberosum (Potato)	4-alpha-glucanotransferase, chloroplastic/amyloplastic	68,49	73	23	0	64	136	118	190	5e-24	110
MDP0000206118	chr2	9437304	9443866	6563	ASB15_HUMAN	Homo sapiens (Human)	Ankyrin repeat and SOCS box protein 15	28,76	226	146	6	7	227	37	252	7e-13	76,6
MDP0000130210	chr2	9455751	9456605	855	DPEP_SOLTU	Solanum tuberosum (Potato)	4-alpha-glucanotransferase, chloroplastic/amyloplastic	57,93	145	61	0	35	179	25	169	6e-42	169
MDP0000543814	chr2	9455840	9457309	1470	ZMYM1_HUMAN	Homo sapiens (Human)	Zinc finger MYM-type protein 1	25,77	454	279	10	16	442	563	985	2e-32	140
MDP0000718060	chr2	9463882	9468123	4242	POLX_TOBAC	Nicotiana tabacum (Common tobacco)	Retrovirus-related Pol polyprotein from transposon TNT 1-94	33,57	1144	657	26	286	1383	232	1318	3e-147	523
MDP0000871736	chr2	9466792	9467214	423	CRK10_ARATH	Arabidopsis thaliana (Mouse-ear cress)	Cysteine-rich receptor-like protein kinase 10	52,76	127	57	2	1	127	506	629	4e-32	136
MDP0000627682	chr2	9469250	9473491	4242	POLX_TOBAC	Nicotiana tabacum (Common tobacco)	Retrovirus-related Pol polyprotein from transposon TNT 1-94	33,22	1144	661	26	286	1383	232	1318	1e-142	508
MDP0000303078	chr2	9479278	9482260	2983	AROK_SOLLC	Solanum lycopersicum (Tomato) (Lycopersicon esculentum)	Shikimate kinase, chloroplastic	56,4	289	117	5	6	293	3	283	4e-83	308
MDP0000208703	chr2	9492319	9496154	3836	PP357_ARATH	Arabidopsis thaliana (Mouse-ear cress)	Pentatricopeptide repeat-containing protein At4g39530	59,81	729	288	2	1	724	105	833	0	874
MDP0000620733	chr2	9499055	9500034	980	LEU11_ARATH	Arabidopsis thaliana (Mouse-ear cress)	2-isopropylmalate synthase 1, chloroplastic	67,5	160	37	2	23	167	516	675	4e-55	213
MDP0000731374	chr2	9499454	9500042	589	POL2_MOUSE	Mus musculus (Mouse)	Retrovirus-related Pol polyprotein LINE-1	24,73	186	137	2	4	186	475	660	4e-14	77,8
MDP0000731375	chr2	9500388	9501755	1368	CFDP2_TRAJA	Tragulus javanicus (Lesser Malay chevrotain)	Craniofacial development protein 2	27,76	263	165	7	97	343	227	480	4e-18	93,2
MDP0000212398	chr2	9505558	9512313	6756	LEU1A_SOLPN	Solanum pennellii (Tomato) (Lycopersicon pennellii)	2-isopropylmalate synthase A	66,95	466	94	3	56	521	17	422	0	637
MDP0000301441	chr2	9546070	9557724	11655	DRG1_DICDI	Dictyostelium discoideum (Slime mold)	Developmentally-regulated GTP-binding protein 1 homolog	70,73	369	104	3	3	367	2	370	4e-144	511
MDP0000496026	chr2	9570871	9571662	792	POLX_TOBAC	Nicotiana tabacum (Common tobacco)	Retrovirus-related Pol polyprotein from transposon TNT 1-94	41,91	241	137	2	18	255	457	697	2e-53	209
MDP0000202242	chr2	9573504	9574893	1390	STP11_ARATH	Arabidopsis thaliana (Mouse-ear cress)	Sugar transport protein 11	66,07	56	19	0	18	73	16	71	0,00000001	59,3
MDP0000298208	chr2	9584725	9585701	977	IPYR_ORYSJ	Oryza sativa subsp. japonica (Rice)	Soluble inorganic pyrophosphatase	70,59	34	10	0	65	98	30	63	8e-10	63,5
MDP0000127149	chr2	9588776	9590068	1293	STP11_ARATH	Arabidopsis thaliana (Mouse-ear cress)	Sugar transport protein 11	58,9	73	28	1	1	73	1	71	8e-16	82,4
MDP0000881499	chr2	9603206	9603422	217	STP11_ARATH	Arabidopsis thaliana (Mouse-ear cress)	Sugar transport protein 11	65,28	72	25	0	1	72	163	234	2e-21	101
MDP0000882061	chr2	9604132	9604643	512	STP11_ARATH	Arabidopsis thaliana (Mouse-ear cress)	Sugar transport protein 11	68,42	114	36	0	1	114	305	418	7e-42	168
MDP0000248825	chr2	9620870	9621169	300	RPB3A_ARATH	Arabidopsis thaliana (Mouse-ear cress)	DNA-directed RNA polymerase II subunit RPB3-A	61,02	59	23	0	35	93	211	269	2e-12	70,9
MDP0000927386	chr2	9629175	9629686	512	STP11_ARATH	Arabidopsis thaliana (Mouse-ear cress)	Sugar transport protein 11	68,42	114	36	0	1	114	305	418	3e-42	169
MDP0000463336	chr2	9630535	9630972	438	POL3_DROME	Drosophila melanogaster (Fruit fly)	Retrovirus-related Pol polyprotein from transposon 17.6	41,94	124	68	1	1	124	493	612	3e-20	97,1
MDP0000651122	chr2	9699461	9701602	2142	POL2_MOUSE	Mus musculus (Mouse)	Retrovirus-related Pol polyprotein LINE-1	23,17	410	276	9	152	533	384	782	3e-28	127
MDP0000587047	chr2	9748284	9749177	894	E138_ARATH	Arabidopsis thaliana (Mouse-ear cress)	Glucan endo-1,3-beta-glucosidase 8	35,45	268	127	6	1	223	186	452	4e-38	158
MDP0000893827	chr2	9762205	9763750	1546	E138_ARATH	Arabidopsis thaliana (Mouse-ear cress)	Glucan endo-1,3-beta-glucosidase 8	58,03	436	175	6	20	450	21	453	9e-143	507
MDP0000689849	chr2	9766227	9767075	849	POLR_DROME	Drosophila melanogaster (Fruit fly)	Retrovirus-related Pol polyprotein from type-2 retrotransposable element R2DM	26,98	189	124	3	1	175	478	666	7e-12	71,2
MDP0000297858	chr2	9908640	9909818	1179	POLX_TOBAC	Nicotiana tabacum (Common tobacco)	Retrovirus-related Pol polyprotein from transposon TNT 1-94	29,12	364	204	7	8	319	960	1321	1e-38	160
MDP0000753801	chr2	9910994	9913471	2478	POL2_MOUSE	Mus musculus (Mouse)	Retrovirus-related Pol polyprotein LINE-1	21,96	724	483	24	130	813	47	728	1e-26	122
MDP0000583544	chr2	9913052	9914106	1055	C71AM_ARATH	Arabidopsis thaliana (Mouse-ear cress)	Cytochrome P450 71A22	37,91	182	101	2	48	219	44	223	7e-31	134
MDP0000143257	chr2	9917291	9917821	531	TMVRN_NICGU	Nicotiana glutinosa (Tobacco)	TMV resistance protein N	56,25	144	62	1	17	159	10	153	4e-34	144
MDP0000120711	chr2	9918707	9920635	1929	TMVRN_NICGU	Nicotiana glutinosa (Tobacco)	TMV resistance protein N	34,75	236	139	6	2	228	162	391	2e-22	107
MDP0000524553	chr2	9953322	9953549	228	COPIA_DROME	Drosophila melanogaster (Fruit fly)	Copia protein	50,79	63	31	0	1	63	1338	1400	1e-11	68,6
MDP0000283902	chr2	9968578	9971454	2877	EKI_NEMVE	Nematostella vectensis (Starlet sea anemone)	Probable ethanolamine kinase	38,89	126	64	3	148	266	226	345	6e-20	98,2
MDP0000266997	chr2	9998296	10002154	3859	R13L1_ARATH	Arabidopsis thaliana (Mouse-ear cress)	Putative disease resistance RPP13-like protein 1	36,14	368	190	10	1	344	664	1010	2e-44	181
MDP0000266998	chr2	10003183	10008115	4933	U0468_DROME	Drosophila melanogaster (Fruit fly)	UPF0468 protein CG5343	74,21	159	41	0	85	243	39	197	2e-70	265
MDP0000158224	chr2	10003544	10004477	934	U0468_DROME	Drosophila melanogaster (Fruit fly)	UPF0468 protein CG5343	83,75	80	13	0	14	93	110	189	1e-38	158
MDP0000158225	chr2	10004710	10012763	8054	R13L1_ARATH	Arabidopsis thaliana (Mouse-ear cress)	Putative disease resistance RPP13-like protein 1	37,08	925	465	26	1	830	126	1028	2e-135	484
MDP0000547171	chr2	10007548	10007757	210	PP181_ARATH	Arabidopsis thaliana (Mouse-ear cress)	Pentatricopeptide repeat-containing protein At2g33680	63,79	58	21	0	8	65	375	432	3e-15	80,1
MDP0000160946	chr2	10007898	10008182	285	PP181_ARATH	Arabidopsis thaliana (Mouse-ear cress)	Pentatricopeptide repeat-containing protein At2g33680	62,37	93	35	0	2	94	485	577	3e-31	133
MDP0000264939	chr2	10023211	10028238	5028	U0468_DROME	Drosophila melanogaster (Fruit fly)	UPF0468 protein CG5343	67,42	89	27	1	125	213	23	109	3e-28	125
MDP0000483194	chr2	10030758	10031565	808	COPIA_DROME	Drosophila melanogaster (Fruit fly)	Copia protein	43,9	164	89	2	2	162	1223	1386	1e-32	139
MDP0000483195	chr2	10031605	10032180	576	POLX_TOBAC	Nicotiana tabacum (Common tobacco)	Retrovirus-related Pol polyprotein from transposon TNT 1-94	37,31	201	92	6	1	168	938	1137	2e-22	104
MDP0000483196	chr2	10032181	10033137	957	POLX_TOBAC	Nicotiana tabacum (Common tobacco)	Retrovirus-related Pol polyprotein from transposon TNT 1-94	45,36	97	53	0	222	318	840	936	4e-20	99
MDP0000483197	chr2	10033366	10033671	306	POLX_TOBAC	Nicotiana tabacum (Common tobacco)	Retrovirus-related Pol polyprotein from transposon TNT 1-94	45,65	92	50	0	9	100	543	634	4e-17	86,7
MDP0000750647	chr2	10043969	10044469	501	CFDP2_TRAJA	Tragulus javanicus (Lesser Malay chevrotain)	Craniofacial development protein 2	27,92	154	96	4	12	159	264	408	0,00000002	58,5
MDP0000457117	chr2	10050964	10053005	2042	M810_ARATH	Arabidopsis thaliana (Mouse-ear cress)	Uncharacterized mitochondrial protein AtMg00810	46,63	163	87	0	191	353	60	222	2e-39	164
MDP0000650118	chr2	10054603	10059260	4658	POLX_TOBAC	Nicotiana tabacum (Common tobacco)	Retrovirus-related Pol polyprotein from transposon TNT 1-94	40	500	282	6	630	1112	828	1326	2e-91	338
MDP0000036388	chr2	10056829	10064906	8078	RRP44_MOUSE	Mus musculus (Mouse)	Exosome complex exonuclease RRP44	47,24	961	439	18	1	923	1	931	0	808
MDP0000279904	chr2	10063095	10070758	7664	RRP44_MOUSE	Mus musculus (Mouse)	Exosome complex exonuclease RRP44	45,53	694	317	13	78	737	151	817	8e-152	538
MDP0000181133	chr2	10065845	10068087	2243	YB8B_YEAST	Saccharomyces cerevisiae (Baker's yeast)	Uncharacterized transporter YBR287W	22,39	402	291	8	14	402	18	411	3e-13	76,6
MDP0000225382	chr2	10066059	10068299	2241	YB8B_YEAST	Saccharomyces cerevisiae (Baker's yeast)	Uncharacterized transporter YBR287W	22,39	402	291	8	14	402	18	411	3e-13	76,6
MDP0000210640	chr2	10075543	10079622	4080	IRE1_YEAST	Saccharomyces cerevisiae (Baker's yeast)	Serine/threonine-protein kinase/endoribonuclease IRE1	34,74	498	225	10	442	872	651	1115	2e-77	291
MDP0000432507	chr2	10077282	10078043	762	IRE1_CAEEL	Caenorhabditis elegans	Serine/threonine-protein kinase/endoribonuclease ire-1	46,63	163	84	2	12	174	751	910	3e-33	141
MDP0000432508	chr2	10078896	10080471	1576	GLR36_ARATH	Arabidopsis thaliana (Mouse-ear cress)	Glutamate receptor 3.6	52,59	367	110	4	3	330	533	874	1e-93	343
MDP0000158815	chr2	10079487	10082794	3308	GLR36_ARATH	Arabidopsis thaliana (Mouse-ear cress)	Glutamate receptor 3.6	52,34	363	93	5	129	426	527	874	1e-84	314
MDP0000210641	chr2	10080470	10082197	1728	GLR36_ARATH	Arabidopsis thaliana (Mouse-ear cress)	Glutamate receptor 3.6	57,59	191	54	2	19	206	708	874	6e-50	197
MDP0000265378	chr2	10083642	10087721	4080	IRE1_YEAST	Saccharomyces cerevisiae (Baker's yeast)	Serine/threonine-protein kinase/endoribonuclease IRE1	34,67	499	211	11	442	859	651	1115	3e-75	283
MDP0000462877	chr2	10085448	10086128	681	POLX_TOBAC	Nicotiana tabacum (Common tobacco)	Retrovirus-related Pol polyprotein from transposon TNT 1-94	34,96	226	137	4	1	220	24	245	6e-26	117
MDP0000462878	chr2	10086428	10088243	1816	GLR36_ARATH	Arabidopsis thaliana (Mouse-ear cress)	Glutamate receptor 3.6	52,97	421	134	4	1	382	479	874	1e-114	413
MDP0000158468	chr2	10088689	10090835	2147	GLR33_ARATH	Arabidopsis thaliana (Mouse-ear cress)	Glutamate receptor 3.3	63,5	515	178	3	1	506	377	890	8e-179	627
MDP0000752579	chr2	10090528	10092452	1925	Y4117_ARATH	Arabidopsis thaliana (Mouse-ear cress)	Putative disease resistance protein At4g11170	37,56	205	112	4	65	259	210	408	7e-29	129
MDP0000865612	chr2	10091445	10093658	2214	IRE1_YEAST	Saccharomyces cerevisiae (Baker's yeast)	Serine/threonine-protein kinase/endoribonuclease IRE1	33,47	484	226	11	131	554	668	1115	1e-67	258
MDP0000158469	chr2	10091523	10092283	761	IRE1_YEAST	Saccharomyces cerevisiae (Baker's yeast)	Serine/threonine-protein kinase/endoribonuclease IRE1	34,94	166	84	2	9	150	950	1115	1e-22	105
MDP0000303963	chr2	10100062	10102127	2066	P2C47_ARATH	Arabidopsis thaliana (Mouse-ear cress)	Probable protein phosphatase 2C 47	76,01	346	77	2	39	384	22	361	4e-137	488
MDP0000469626	chr2	10108599	10108937	339	RM19_SCHPO	Schizosaccharomyces pombe (Fission yeast)	60S ribosomal protein L19, mitochondrial	50	106	53	0	3	108	38	143	2e-26	117
MDP0000288614	chr2	10109478	10116763	7286	MLH3_HUMAN	Homo sapiens (Human)	DNA mismatch repair protein Mlh3	31,88	367	197	8	4	334	2	351	2e-35	152
MDP0000469627	chr2	10112386	10113672	1287	S36A3_HUMAN	Homo sapiens (Human)	Proton-coupled amino acid transporter 3	27,57	370	238	5	47	389	56	422	4e-28	125
MDP0000273593	chr2	10115850	10118203	2354	SRPK1_HUMAN	Homo sapiens (Human)	Serine/threonine-protein kinase SRPK1	50,92	163	80	0	251	413	491	653	2e-49	197
MDP0000703262	chr2	10123745	10126098	2354	SRPK1_HUMAN	Homo sapiens (Human)	Serine/threonine-protein kinase SRPK1	50,92	163	80	0	251	413	491	653	2e-49	197
MDP0000709600	chr2	10132404	10134572	2169	POLX_TOBAC	Nicotiana tabacum (Common tobacco)	Retrovirus-related Pol polyprotein from transposon TNT 1-94	36,29	507	307	9	207	699	805	1309	6e-84	312
MDP0000526726	chr2	10141577	10148908	7332	RTF21_SCHPO	Schizosaccharomyces pombe (Fission yeast)	Retrotransposable element Tf2 155 kDa protein type 1	31,06	425	260	8	1436	1840	431	842	2e-51	206
MDP0000393025	chr2	10159978	10161477	1500	CFDP2_TRAJA	Tragulus javanicus (Lesser Malay chevrotain)	Craniofacial development protein 2	28,9	263	162	7	97	343	227	480	3e-20	100
MDP0000299155	chr2	10161707	10172870	11164	YTHD2_HUMAN	Homo sapiens (Human)	YTH domain family protein 2	55	140	60	1	846	985	395	531	2e-40	168
MDP0000876858	chr2	10179284	10179529	246	ERF37_ARATH	Arabidopsis thaliana (Mouse-ear cress)	Ethylene-responsive transcription factor ERF037	55,56	45	17	1	5	49	30	71	0,0000002	53,9
MDP0000203489	chr2	10180215	10188627	8413	PP343_ARATH	Arabidopsis thaliana (Mouse-ear cress)	Pentatricopeptide repeat-containing protein At4g31070, mitochondrial	49,87	373	173	6	902	1267	242	607	3e-98	360
MDP0000284489	chr2	10182046	10184452	2407	PP104_ARATH	Arabidopsis thaliana (Mouse-ear cress)	Putative pentatricopeptide repeat-containing protein At1g64310	44,08	431	193	1	3	385	99	529	2e-97	356
MDP0000147617	chr2	10191228	10192811	1584	Y3236_ARATH	Arabidopsis thaliana (Mouse-ear cress)	Ankyrin repeat-containing protein At3g12360	26,63	398	232	11	5	357	183	565	2e-12	73,9
MDP0000939914	chr2	10197640	10199162	1523	Y5262_ARATH	Arabidopsis thaliana (Mouse-ear cress)	Ankyrin repeat-containing protein At5g02620	27,88	312	190	8	68	376	1	280	5e-19	95,9
MDP0000643554	chr2	10199631	10200593	963	CFDP2_TRAJA	Tragulus javanicus (Lesser Malay chevrotain)	Craniofacial development protein 2	27,43	226	147	5	12	229	264	480	2e-16	87
MDP0000724688	chr2	10217798	10219117	1320	POL2_MOUSE	Mus musculus (Mouse)	Retrovirus-related Pol polyprotein LINE-1	24,91	281	179	7	1	259	512	782	1e-20	101
MDP0000261301	chr2	10241467	10244946	3480	RABEP_DROME	Drosophila melanogaster (Fruit fly)	Rab proteins geranylgeranyltransferase component A	28,81	413	229	13	17	401	9	384	3e-34	147
MDP0000153333	chr2	10247810	10250037	2228	HNRPF_BOVIN	Bos taurus (Bovine)	Heterogeneous nuclear ribonucleoprotein F	35,96	203	103	4	117	314	12	192	3e-28	126
MDP0000523302	chr2	10254816	10255298	483	M820_ARATH	Arabidopsis thaliana (Mouse-ear cress)	Uncharacterized mitochondrial protein AtMg00820	48,06	129	65	1	1	129	1	127	1e-25	115
MDP0000523304	chr2	10255672	10256502	831	M810_ARATH	Arabidopsis thaliana (Mouse-ear cress)	Uncharacterized mitochondrial protein AtMg00810	55,48	155	67	2	1	153	71	225	1e-42	173
MDP0000286457	chr2	10259908	10263973	4066	CX32_ARATH	Arabidopsis thaliana (Mouse-ear cress)	Probable serine/threonine-protein kinase Cx32, chloroplastic	59,13	367	137	3	23	380	16	378	1e-124	446
MDP0000523305	chr2	10260304	10260975	672	POLX_TOBAC	Nicotiana tabacum (Common tobacco)	Retrovirus-related Pol polyprotein from transposon TNT 1-94	32,31	195	112	4	26	220	1108	1282	1e-19	96,3
MDP0000700085	chr2	10269158	10271083	1926	ZMYM1_HUMAN	Homo sapiens (Human)	Zinc finger MYM-type protein 1	27,16	243	153	10	105	336	472	701	7e-10	65,9
MDP0000242401	chr2	10275459	10277504	2046	DDPS6_ARATH	Arabidopsis thaliana (Mouse-ear cress)	Dehydrodolichyl diphosphate synthase 6	57,75	258	74	4	1	258	47	269	3e-77	289
MDP0000523317	chr2	10277750	10279088	1339	ZMYM1_HUMAN	Homo sapiens (Human)	Zinc finger MYM-type protein 1	27,03	259	163	10	105	351	472	716	1e-12	74,3
MDP0000128631	chr2	10284971	10285525	555	PERX_TOBAC	Nicotiana tabacum (Common tobacco)	Lignin-forming anionic peroxidase	67,42	132	39	3	11	141	1	129	2e-42	171
MDP0000226365	chr2	10287578	10289410	1833	PER15_IPOBA	Ipomoea batatas (Sweet potato) (Convolvulus batatas)	Peroxidase 15	59,16	191	74	1	2	188	137	327	5e-62	236
MDP0000165724	chr2	10295050	10296210	1161	PER53_ARATH	Arabidopsis thaliana (Mouse-ear cress)	Peroxidase 53	56,72	67	29	0	83	149	196	262	5e-18	89,7
MDP0000128130	chr2	10296683	10297888	1206	PER53_ARATH	Arabidopsis thaliana (Mouse-ear cress)	Peroxidase 53	54,69	256	73	3	1	213	78	333	5e-67	253
MDP0000580571	chr2	10317946	10319189	1244	PERN_ARMRU	Armoracia rusticana (Horseradish) (Armoracia laphatifolia)	Peroxidase N	61,86	194	71	3	22	215	137	327	5e-65	247
MDP0000600558	chr2	10319383	10320558	1176	SLAP1_CLOTH	Clostridium thermocellum (strain ATCC 27405 / DSM 1237)	Cell surface glycoprotein 1	27,23	191	126	3	3	191	1473	1652	0,00000001	61,6
MDP0000138230	chr2	10358756	10359854	1099	SAT4_ARATH	Arabidopsis thaliana (Mouse-ear cress)	Serine acetyltransferase 4	67,42	89	29	0	41	129	255	343	2e-28	123
MDP0000164641	chr2	10363183	10365977	2795	SAT2_ORYSJ	Oryza sativa subsp. japonica (Rice)	Probable serine acetyltransferase 2	80,75	239	46	0	156	394	91	329	5e-112	404
MDP0000319618	chr2	10382428	10385286	2859	IDH1_ARATH	Arabidopsis thaliana (Mouse-ear cress)	Isocitrate dehydrogenase [NAD] regulatory subunit 1, mitochondrial	84,41	372	53	1	1	372	1	367	6e-170	597
MDP0000230954	chr2	10386916	10389085	2170	APMAP_CHICK	Gallus gallus (Chicken)	Adipocyte plasma membrane-associated protein	33,63	223	138	4	27	240	192	413	1e-29	129
MDP0000788282	chr2	10394156	10394900	745	APMAP_SALSA	Salmo salar (Atlantic salmon)	Adipocyte plasma membrane-associated protein	29,88	164	107	3	1	156	252	415	5e-16	83,6
MDP0000507279	chr2	10397253	10398083	831	POLX_TOBAC	Nicotiana tabacum (Common tobacco)	Retrovirus-related Pol polyprotein from transposon TNT 1-94	40,53	264	153	3	1	260	830	1093	2e-46	185
MDP0000300146	chr2	10399797	10404670	4874	ALKK_PSEOL	Pseudomonas oleovorans	Medium-chain-fatty-acid--CoA ligase	29,7	542	334	20	20	537	14	532	5e-47	189
MDP0000269200	chr2	10402246	10404919	2674	APMAP_CHICK	Gallus gallus (Chicken)	Adipocyte plasma membrane-associated protein	35,17	236	139	7	51	273	179	413	9e-33	140
MDP0000165221	chr2	10417682	10420279	2598	ALKK_PSEOL	Pseudomonas oleovorans	Medium-chain-fatty-acid--CoA ligase	28,66	478	278	18	2	448	87	532	3e-37	156
MDP0000636330	chr2	10421860	10422432	573	COPIA_DROME	Drosophila melanogaster (Fruit fly)	Copia protein	44,44	171	92	2	7	174	1221	1391	3e-38	157
MDP0000224397	chr2	10447164	10448918	1755	CHIX_PEA	Pisum sativum (Garden pea)	Endochitinase	75,33	304	71	2	16	318	20	320	1e-130	466
MDP0000710349	chr2	10450195	10451951	1757	CHIX_PEA	Pisum sativum (Garden pea)	Endochitinase	75,17	302	73	2	16	316	20	320	8e-127	453
MDP0000220731	chr2	10453322	10455472	2151	FDL38_ARATH	Arabidopsis thaliana (Mouse-ear cress)	F-box/FBD/LRR-repeat protein At5g56420	56,9	58	23	1	37	92	6	63	0,000000003	63,9
MDP0000207220	chr2	10454749	10461206	6458	CHIX_PEA	Pisum sativum (Garden pea)	Endochitinase	53,76	279	41	6	19	210	23	300	2e-69	264
MDP0000218466	chr2	10458832	10460961	2130	FDL38_ARATH	Arabidopsis thaliana (Mouse-ear cress)	F-box/FBD/LRR-repeat protein At5g56420	62,22	45	17	0	32	76	6	50	0,0000001	58,2
MDP0000207221	chr2	10461450	10466079	4630	M810_ARATH	Arabidopsis thaliana (Mouse-ear cress)	Uncharacterized mitochondrial protein AtMg00810	55,11	176	75	3	476	649	52	225	1e-46	188
MDP0000224350	chr2	10463311	10466205	2895	POLX_TOBAC	Nicotiana tabacum (Common tobacco)	Retrovirus-related Pol polyprotein from transposon TNT 1-94	42,86	91	50	1	318	406	616	706	3e-10	67,4
MDP0000446656	chr2	10465295	10467424	2130	FDL38_ARATH	Arabidopsis thaliana (Mouse-ear cress)	F-box/FBD/LRR-repeat protein At5g56420	62,22	45	17	0	32	76	6	50	0,00000008	58,9
MDP0000315552	chr2	10468122	10469997	1876	EXEC1_ARATH	Arabidopsis thaliana (Mouse-ear cress)	Protein EXECUTER 1, chloroplastic	48,68	152	56	5	23	163	27	167	1e-20	100
MDP0000128190	chr2	10468981	10470618	1638	CHIX_PEA	Pisum sativum (Garden pea)	Endochitinase	57,65	281	47	4	19	228	23	302	1e-80	299
MDP0000278555	chr2	10489320	10494414	5095	PP161_ARATH	Arabidopsis thaliana (Mouse-ear cress)	Pentatricopeptide repeat-containing protein At2g17670	66,18	272	92	0	4	275	188	459	9e-99	361
MDP0000722559	chr2	10528443	10536450	8008	IST1L_DICDI	Dictyostelium discoideum (Slime mold)	IST1-like protein	29,9	204	123	5	82	280	1	189	1e-16	89
MDP0000722560	chr2	10537131	10538619	1489	POL3_DROME	Drosophila melanogaster (Fruit fly)	Retrovirus-related Pol polyprotein from transposon 17.6	41,16	413	237	3	70	476	211	623	1e-94	347
MDP0000343475	chr2	10539347	10539908	562	RS30_ARATH	Arabidopsis thaliana (Mouse-ear cress)	40S ribosomal protein S30	98,39	62	1	0	23	84	1	62	1e-20	98,6
MDP0000141860	chr2	10539736	10540234	499	RS30_ARATH	Arabidopsis thaliana (Mouse-ear cress)	40S ribosomal protein S30	98,39	62	1	0	1	62	1	62	1e-20	98,2
MDP0000263727	chr2	10539751	10541879	2129	FCF1_PONAB	Pongo abelii (Sumatran orangutan)	rRNA-processing protein FCF1 homolog	68,06	191	59	1	1	189	1	191	6e-70	263
MDP0000156598	chr2	10545290	10546845	1556	ASPL2_ARATH	Arabidopsis thaliana (Mouse-ear cress)	Aspartic proteinase-like protein 2	28,17	213	115	8	54	232	109	317	2e-11	69,3
MDP0000239791	chr2	10549123	10553778	4656	ZDH11_ARATH	Arabidopsis thaliana (Mouse-ear cress)	Probable S-acyltransferase At3g51390	54,34	346	112	5	13	330	13	340	2e-95	348
MDP0000140291	chr2	10552117	10554066	1950	SKI23_ARATH	Arabidopsis thaliana (Mouse-ear cress)	F-box protein SKIP23	27,06	436	257	12	6	426	2	391	9e-33	141
MDP0000941000	chr2	10555840	10558628	2789	LHTL8_ARATH	Arabidopsis thaliana (Mouse-ear cress)	Lysine histidine transporter-like 8	53,07	554	210	7	2	544	3	517	5e-151	534
MDP0000140292	chr2	10559824	10562564	2741	GDL87_ARATH	Arabidopsis thaliana (Mouse-ear cress)	GDSL esterase/lipase At5g55050	37,28	346	200	11	29	363	36	375	2e-51	202
MDP0000290834	chr2	10568408	10572725	4318	SKI23_ARATH	Arabidopsis thaliana (Mouse-ear cress)	F-box protein SKIP23	27,06	436	257	12	6	426	2	391	2e-32	140
MDP0000251588	chr2	10568541	10571181	2641	ZDH11_ARATH	Arabidopsis thaliana (Mouse-ear cress)	Probable S-acyltransferase At3g51390	61,62	198	74	1	13	210	13	208	3e-61	234
MDP0000208815	chr2	10569511	10570719	1209	SKI23_ARATH	Arabidopsis thaliana (Mouse-ear cress)	F-box protein SKIP23	30,29	416	240	13	6	401	2	387	5e-36	152
MDP0000208816	chr2	10571267	10572544	1278	SKI23_ARATH	Arabidopsis thaliana (Mouse-ear cress)	F-box protein SKIP23	28,85	416	247	12	28	424	2	387	1e-32	140
MDP0000223397	chr2	10573575	10578530	4956	HT1_ARATH	Arabidopsis thaliana (Mouse-ear cress)	Serine/threonine-protein kinase HT1	42,96	270	142	3	288	552	79	341	8e-66	251
MDP0000127739	chr2	10574418	10575423	1006	GDAP2_DROME	Drosophila melanogaster (Fruit fly)	Protein GDAP2 homolog	25,53	141	102	3	23	163	387	524	9e-12	70,1
MDP0000192489	chr2	10575830	10578863	3034	SKI23_ARATH	Arabidopsis thaliana (Mouse-ear cress)	F-box protein SKIP23	30,11	372	210	13	6	357	2	343	9e-31	135
MDP0000314081	chr2	10580657	10582574	1918	DIN1_RAPSA	Raphanus sativus (Radish)	Senescence-associated protein DIN1	69,64	112	34	0	69	180	71	182	8e-45	179
MDP0000242052	chr2	10581402	10583154	1753	DIN1_RAPSA	Raphanus sativus (Radish)	Senescence-associated protein DIN1	69,64	112	34	0	69	180	71	182	4e-45	180
MDP0000628093	chr2	10584248	10585253	1006	GDAP2_DROME	Drosophila melanogaster (Fruit fly)	Protein GDAP2 homolog	25,53	141	102	3	23	163	387	524	9e-12	70,1
MDP0000812018	chr2	10588554	10589559	1006	GDAP2_DROME	Drosophila melanogaster (Fruit fly)	Protein GDAP2 homolog	25,53	141	102	3	23	163	387	524	9e-12	70,1
MDP0000192492	chr2	10591298	10593216	1919	DIN1_RAPSA	Raphanus sativus (Radish)	Senescence-associated protein DIN1	66,1	118	34	1	69	186	71	182	7e-43	173
MDP0000747257	chr2	10591531	10592616	1086	CFDP2_TRAJA	Tragulus javanicus (Lesser Malay chevrotain)	Craniofacial development protein 2	29,84	258	166	6	97	343	227	480	3e-19	96,3
MDP0000192494	chr2	10595347	10595979	633	HT1_ARATH	Arabidopsis thaliana (Mouse-ear cress)	Serine/threonine-protein kinase HT1	48,24	85	44	0	1	85	257	341	4e-22	103
MDP0000211452	chr2	10641333	10643931	2599	AMT31_ORYSJ	Oryza sativa subsp. japonica (Rice)	Ammonium transporter 3 member 1	54,09	464	134	8	21	411	18	475	5e-121	434
MDP0000685413	chr2	10654086	10654517	432	CIPK5_ORYSJ	Oryza sativa subsp. japonica (Rice)	CBL-interacting protein kinase 5	59,26	81	33	0	10	90	5	85	3e-23	107
MDP0000168560	chr2	10656693	10657509	817	AKRP_ARATH	Arabidopsis thaliana (Mouse-ear cress)	Ankyrin repeat domain-containing protein, chloroplastic	62,5	104	27	1	3	106	232	323	7e-30	129
MDP0000839622	chr2	10658101	10658917	817	AKRP_ARATH	Arabidopsis thaliana (Mouse-ear cress)	Ankyrin repeat domain-containing protein, chloroplastic	63,46	104	26	1	3	106	232	323	1e-30	131
MDP0000193714	chr2	10661690	10662500	811	AKRP_ARATH	Arabidopsis thaliana (Mouse-ear cress)	Ankyrin repeat domain-containing protein, chloroplastic	69,57	92	26	1	3	92	232	323	1e-30	131
MDP0000451787	chr2	10664301	10664732	432	CIPK5_ORYSJ	Oryza sativa subsp. japonica (Rice)	CBL-interacting protein kinase 5	61,73	81	31	0	10	90	5	85	1e-24	111
MDP0000304811	chr2	10671275	10677720	6446	PLDD1_ARATH	Arabidopsis thaliana (Mouse-ear cress)	Phospholipase D delta	68,85	244	75	1	1	244	611	853	1e-99	363
MDP0000125742	chr2	10675671	10680752	5082	PLDD1_ARATH	Arabidopsis thaliana (Mouse-ear cress)	Phospholipase D delta	65,05	884	233	10	1	824	1	868	0	1142
MDP0000495549	chr2	10686437	10688062	1626	COPIA_DROME	Drosophila melanogaster (Fruit fly)	Copia protein	39,3	514	295	8	32	533	891	1399	2e-100	366
MDP0000495550	chr2	10688335	10693635	5301	RPB1_ARATH	Arabidopsis thaliana (Mouse-ear cress)	DNA-directed RNA polymerase II subunit RPB1	78,98	1004	203	4	101	1097	411	1413	0	1618
MDP0000773753	chr2	10691585	10695616	4032	RPB1_ARATH	Arabidopsis thaliana (Mouse-ear cress)	DNA-directed RNA polymerase II subunit RPB1	73,9	1000	175	6	1	943	1	971	0	1480
MDP0000687186	chr2	10691895	10693355	1461	POLX_TOBAC	Nicotiana tabacum (Common tobacco)	Retrovirus-related Pol polyprotein from transposon TNT 1-94	58,85	486	183	5	1	484	593	1063	2e-153	542
MDP0000198466	chr2	10693081	10694926	1846	RPB1_PICGU	Pichia guilliermondii (Yeast) (Candida guilliermondii)	DNA-directed RNA polymerase II subunit RPB1	67,15	274	77	2	11	281	436	699	7e-101	367
MDP0000687187	chr2	10693519	10695322	1804	POLX_TOBAC	Nicotiana tabacum (Common tobacco)	Retrovirus-related Pol polyprotein from transposon TNT 1-94	72,22	198	55	0	1	198	1122	1319	6e-80	297
MDP0000634780	chr2	10694765	10704998	10234	RPB1_ARATH	Arabidopsis thaliana (Mouse-ear cress)	DNA-directed RNA polymerase II subunit RPB1	84,28	1412	166	4	1	1356	126	1537	0	2430
MDP0000192470	chr2	10695040	10695665	626	GDL87_ARATH	Arabidopsis thaliana (Mouse-ear cress)	GDSL esterase/lipase At5g55050	59,65	114	44	1	24	135	26	139	2e-26	117
MDP0000569205	chr2	10695817	10696378	562	POLX_TOBAC	Nicotiana tabacum (Common tobacco)	Retrovirus-related Pol polyprotein from transposon TNT 1-94	36,69	139	88	0	1	139	24	162	8e-22	103
MDP0000003570	chr2	10698172	10704893	6722	RPB1_ARATH	Arabidopsis thaliana (Mouse-ear cress)	DNA-directed RNA polymerase II subunit RPB1	86,38	1564	185	4	1	1563	1	1537	0	2794
MDP0000133079	chr2	10699607	10699999	393	Y4833_ARATH	Arabidopsis thaliana (Mouse-ear cress)	Uncharacterized protein At4g08330, chloroplastic	28	125	86	2	9	130	38	161	0,0000007	52,4
MDP0000634781	chr2	10705631	10706878	1248	POLX_TOBAC	Nicotiana tabacum (Common tobacco)	Retrovirus-related Pol polyprotein from transposon TNT 1-94	73,67	414	109	0	1	414	914	1327	0	633
MDP0000285549	chr2	10706833	10707225	393	Y4833_ARATH	Arabidopsis thaliana (Mouse-ear cress)	Uncharacterized protein At4g08330, chloroplastic	28	125	86	2	9	130	38	161	0,0000006	52,8
MDP0000185525	chr2	10711449	10713083	1635	P4HA1_RAT	Rattus norvegicus (Rat)	Prolyl 4-hydroxylase subunit alpha-1	35,29	187	98	2	87	269	334	501	1e-23	110
MDP0000586612	chr2	10718002	10720619	2618	ACO1_ARATH	Arabidopsis thaliana (Mouse-ear cress)	Aconitate hydratase 1	84,23	463	44	1	71	533	465	898	0	802
MDP0000917550	chr2	10725755	10727844	2090	ACO1_ARATH	Arabidopsis thaliana (Mouse-ear cress)	Aconitate hydratase 1	91,56	379	32	0	8	386	90	468	0	696
MDP0000198410	chr2	10727317	10732507	5191	ACO1_ARATH	Arabidopsis thaliana (Mouse-ear cress)	Aconitate hydratase 1	87,17	904	90	2	1	885	1	897	0	1600
MDP0000163886	chr2	10728261	10733452	5192	ACO2M_ARATH	Arabidopsis thaliana (Mouse-ear cress)	Aconitate hydratase 2, mitochondrial	71,2	927	165	7	1	855	93	989	0	1280
MDP0000123345	chr2	10747343	10749649	2307	ASPL1_ARATH	Arabidopsis thaliana (Mouse-ear cress)	Aspartic proteinase-like protein 1	37,6	359	196	8	43	388	31	374	1e-52	207
MDP0000121095	chr2	10748342	10749993	1652	NIP1_ARATH	Arabidopsis thaliana (Mouse-ear cress)	NEP1-interacting protein 1	65,3	219	37	1	17	196	18	236	2e-76	284
MDP0000149086	chr2	10750014	10751664	1651	NIP1_ARATH	Arabidopsis thaliana (Mouse-ear cress)	NEP1-interacting protein 1	65,3	219	37	1	17	196	18	236	2e-76	284
MDP0000314193	chr2	10754437	10755658	1222	ESF1_RAT	Rattus norvegicus (Rat)	ESF1 homolog	55,88	68	30	0	3	70	331	398	2e-16	85,1
MDP0000047696	chr2	10759429	10761717	2289	P2C60_ORYSJ	Oryza sativa subsp. japonica (Rice)	Probable protein phosphatase 2C 60	78,57	392	84	0	1	392	1	392	0	633
MDP0000139947	chr2	10766394	10769266	2873	THE1_ARATH	Arabidopsis thaliana (Mouse-ear cress)	Receptor-like protein kinase THESEUS 1	44,9	294	157	2	77	370	496	784	7e-70	265
MDP0000168382	chr2	10796393	10799429	3037	ASPL1_ARATH	Arabidopsis thaliana (Mouse-ear cress)	Aspartic proteinase-like protein 1	30,84	308	160	8	42	300	154	457	8e-33	141
MDP0000364883	chr2	10797408	10798821	1414	ASPL1_ARATH	Arabidopsis thaliana (Mouse-ear cress)	Aspartic proteinase-like protein 1	33,01	206	130	6	19	218	254	457	2e-21	103
MDP0000431203	chr2	10799904	10803018	3115	ESF1_SCHPO	Schizosaccharomyces pombe (Fission yeast)	Pre-rRNA-processing protein esf1	41,18	238	116	4	167	380	166	403	2e-43	178
MDP0000272643	chr2	10805648	10807037	1390	PER64_ARATH	Arabidopsis thaliana (Mouse-ear cress)	Peroxidase 64	71,72	297	83	1	22	317	20	316	7e-127	453
MDP0000258100	chr2	10813585	10820929	7345	LARP1_MOUSE	Mus musculus (Mouse)	La-related protein 1	46,88	96	49	1	711	806	378	471	8e-17	89,7
MDP0000126267	chr2	10816045	10816347	303	PIP27_ARATH	Arabidopsis thaliana (Mouse-ear cress)	Aquaporin PIP2-7	84,15	82	13	0	3	84	15	96	1e-34	144
MDP0000842850	chr2	10816181	10816399	219	PIP27_ARATH	Arabidopsis thaliana (Mouse-ear cress)	Aquaporin PIP2-7	84	50	8	0	20	69	15	64	2e-19	94
MDP0000370612	chr2	10821101	10821361	261	SEC23_USTMA	Ustilago maydis (Smut fungus)	Protein transport protein SEC23	48,86	88	41	3	1	86	46	131	2e-19	94
MDP0000924440	chr2	10822251	10823426	1176	SKP1A_ARATH	Arabidopsis thaliana (Mouse-ear cress)	SKP1-like protein 1A	65,78	187	20	2	14	194	12	160	6e-55	213
MDP0000126160	chr2	10824141	10826671	2531	RPB1_ARATH	Arabidopsis thaliana (Mouse-ear cress)	DNA-directed RNA polymerase II subunit RPB1	63,19	144	50	2	8	151	651	791	1e-46	187
MDP0000240778	chr2	10827175	10838639	11465	RPB1_ARATH	Arabidopsis thaliana (Mouse-ear cress)	DNA-directed RNA polymerase II subunit RPB1	50,22	462	139	5	731	1101	658	1119	3e-114	414
MDP0000320576	chr2	10829558	10841252	11695	RPB1_ARATH	Arabidopsis thaliana (Mouse-ear cress)	DNA-directed RNA polymerase II subunit RPB1	49,37	478	151	5	734	1120	642	1119	2e-115	417
MDP0000742662	chr2	10829999	10832640	2642	RTF21_SCHPO	Schizosaccharomyces pombe (Fission yeast)	Retrotransposable element Tf2 155 kDa protein type 1	28,4	486	321	17	89	559	673	1146	8e-40	166
MDP0000648264	chr2	10832925	10846438	13514	YI31B_YEAST	Saccharomyces cerevisiae (Baker's yeast)	Transposon Ty3-I Gag-Pol polyprotein	31,67	360	237	3	19	376	1106	1458	1e-45	185
MDP0000243173	chr2	10844010	10844417	408	RNF43_HUMAN	Homo sapiens (Human)	RING finger protein 43	52,73	55	24	2	53	107	264	316	7e-10	62,4
MDP0000294412	chr2	10845217	10851599	6383	VPS35_MOUSE	Mus musculus (Mouse)	Vacuolar protein sorting-associated protein 35	39,26	843	403	11	7	800	10	792	2e-155	550
MDP0000470928	chr2	10846181	10848760	2580	FD_ARATH	Arabidopsis thaliana (Mouse-ear cress)	Protein FD	55,26	76	20	3	157	224	192	261	3e-10	65,5
MDP0000436577	chr2	10853127	10855454	2328	RAC1_ARATH	Arabidopsis thaliana (Mouse-ear cress)	Rac-like GTP-binding protein ARAC1	95,43	197	9	0	1	197	1	197	1e-100	365
MDP0000438007	chr2	10864902	10866509	1608	POLX_TOBAC	Nicotiana tabacum (Common tobacco)	Retrovirus-related Pol polyprotein from transposon TNT 1-94	41,44	485	271	6	57	531	834	1315	6e-103	375
MDP0000438008	chr2	10867134	10869055	1922	POLX_TOBAC	Nicotiana tabacum (Common tobacco)	Retrovirus-related Pol polyprotein from transposon TNT 1-94	26,63	612	360	19	15	605	11	554	9e-46	185
MDP0000269108	chr2	10868198	10871244	3047	VPS35_DICDI	Dictyostelium discoideum (Slime mold)	Vacuolar sorting protein 35	46,3	419	174	5	27	445	8	375	7e-95	347
MDP0000146939	chr2	10887306	10889456	2151	EXL3_ARATH	Arabidopsis thaliana (Mouse-ear cress)	GDSL esterase/lipase EXL3	51,37	292	138	3	38	328	75	363	9e-79	293
MDP0000168305	chr2	10889257	10891331	2075	EXL3_ARATH	Arabidopsis thaliana (Mouse-ear cress)	GDSL esterase/lipase EXL3	57,96	333	139	1	2	334	32	363	3e-106	385
MDP0000132214	chr2	10889338	10891770	2433	EXL3_ARATH	Arabidopsis thaliana (Mouse-ear cress)	GDSL esterase/lipase EXL3	57,96	333	139	1	77	409	32	363	2e-106	385
MDP0000168888	chr2	10895511	10897767	2257	EXL3_ARATH	Arabidopsis thaliana (Mouse-ear cress)	GDSL esterase/lipase EXL3	61,6	125	48	0	50	174	18	142	9e-37	154
MDP0000151291	chr2	10896238	10898449	2212	EXL3_ARATH	Arabidopsis thaliana (Mouse-ear cress)	GDSL esterase/lipase EXL3	51,44	348	153	3	40	373	18	363	2e-99	362
MDP0000150756	chr2	10905441	10907649	2209	EXL3_ARATH	Arabidopsis thaliana (Mouse-ear cress)	GDSL esterase/lipase EXL3	48,2	334	132	3	63	357	32	363	1e-81	303
MDP0000241903	chr2	10910933	10914145	3213	FB248_ARATH	Arabidopsis thaliana (Mouse-ear cress)	F-box protein At4g35930	51,09	321	95	6	43	302	1	320	1e-78	293
MDP0000378145	chr2	10914758	10916899	2142	LEPA_NOSP7	Nostoc punctiforme (strain ATCC 29133 / PCC 73102)	GTP-binding protein lepA	75,58	602	147	0	109	710	1	602	0	904
MDP0000200228	chr2	10931233	10933249	2017	FATA_CORSA	Coriandrum sativum (Coriander)	Oleoyl-acyl carrier protein thioesterase, chloroplastic	74,18	306	78	1	75	379	63	368	9e-131	466
MDP0000870337	chr2	10968446	10968739	294	ACO32_ARATH	Arabidopsis thaliana (Mouse-ear cress)	Putative acyl-coenzyme A oxidase 3.2, peroxisomal	66,67	66	22	0	31	96	132	197	7e-24	108
MDP0000747141	chr2	10978828	10980092	1265	DHKI_DICDI	Dictyostelium discoideum (Slime mold)	Hybrid signal transduction histidine kinase I	56,67	60	26	0	15	74	1607	1666	2e-12	70,9
MDP0000322547	chr2	10980097	10982344	2248	PSA7_CICAR	Cicer arietinum (Chickpea) (Garbanzo)	Proteasome subunit alpha type-7	91,96	224	13	1	1	224	1	219	3e-118	424
MDP0000234905	chr2	10988240	10993291	5052	APX3_ARATH	Arabidopsis thaliana (Mouse-ear cress)	L-ascorbate peroxidase 3, peroxisomal	75,69	255	58	2	137	390	1	252	2e-102	373
MDP0000690127	chr2	10994080	10994952	873	RTF23_SCHPO	Schizosaccharomyces pombe (Fission yeast)	Retrotransposable element Tf2 155 kDa protein type 3	24,74	291	201	7	3	288	980	1257	1e-20	100
MDP0000486722	chr2	11005130	11006718	1589	POL3_DROME	Drosophila melanogaster (Fruit fly)	Retrovirus-related Pol polyprotein from transposon 17.6	38	150	93	0	1	150	301	450	3e-23	108
MDP0000458071	chr2	11007106	11007773	668	POLX_TOBAC	Nicotiana tabacum (Common tobacco)	Retrovirus-related Pol polyprotein from transposon TNT 1-94	40,14	147	84	2	1	143	938	1084	7e-23	107
MDP0000636530	chr2	11023161	11026202	3042	POL3_DROME	Drosophila melanogaster (Fruit fly)	Retrovirus-related Pol polyprotein from transposon 17.6	35,44	491	276	9	74	554	165	624	6e-73	276
MDP0000750593	chr2	11028531	11029880	1350	POL3_DROME	Drosophila melanogaster (Fruit fly)	Retrovirus-related Pol polyprotein from transposon 17.6	44,95	218	115	3	8	224	411	624	4e-44	179
MDP0000635757	chr2	11029195	11030748	1554	POLX_TOBAC	Nicotiana tabacum (Common tobacco)	Retrovirus-related Pol polyprotein from transposon TNT 1-94	21,62	518	344	13	30	514	16	504	4e-17	89,7
MDP0000311583	chr2	11033723	11040261	6539	CRK10_ARATH	Arabidopsis thaliana (Mouse-ear cress)	Cysteine-rich receptor-like protein kinase 10	58,46	272	112	1	697	968	353	623	6e-89	329
MDP0000465549	chr2	11036988	11039194	2207	POLX_TOBAC	Nicotiana tabacum (Common tobacco)	Retrovirus-related Pol polyprotein from transposon TNT 1-94	25,55	587	405	13	8	580	36	604	3e-42	173
MDP0000267905	chr2	11041081	11042725	1645	PP226_ARATH	Arabidopsis thaliana (Mouse-ear cress)	Pentatricopeptide repeat-containing protein At3g13160, mitochondrial	48,32	149	64	1	2	137	241	389	7e-28	124
MDP0000267906	chr2	11047203	11053697	6495	LINS_ARATH	Arabidopsis thaliana (Mouse-ear cress)	Linalool synthase, chloroplastic	40,37	270	140	7	42	297	92	354	2e-46	188
MDP0000621981	chr2	11061935	11062663	729	M810_ARATH	Arabidopsis thaliana (Mouse-ear cress)	Uncharacterized mitochondrial protein AtMg00810	48,62	181	89	3	64	242	1	179	2e-38	159
MDP0000267909	chr2	11064065	11069743	5679	MA2B1_CAVPO	Cavia porcellus (Guinea pig)	Lysosomal alpha-mannosidase	34,55	987	487	23	5	949	129	998	2e-145	517
MDP0000250933	chr2	11065458	11072494	7037	PSMD4_ARATH	Arabidopsis thaliana (Mouse-ear cress)	26S proteasome non-ATPase regulatory subunit 4	65,9	390	109	6	126	512	1	369	9e-117	421
MDP0000139458	chr2	11072948	11079287	6340	MA2B1_CAVPO	Cavia porcellus (Guinea pig)	Lysosomal alpha-mannosidase	37,78	1027	529	19	28	1016	44	998	0	638
MDP0000250935	chr2	11079753	11086055	6303	YI31B_YEAST	Saccharomyces cerevisiae (Baker's yeast)	Transposon Ty3-I Gag-Pol polyprotein	30,63	826	453	12	396	1125	612	1413	5e-97	357
MDP0000797668	chr2	11087230	11087451	222	PSMD4_ARATH	Arabidopsis thaliana (Mouse-ear cress)	26S proteasome non-ATPase regulatory subunit 4	73,68	38	10	0	1	38	1	38	2e-11	67,4
MDP0000235452	chr2	11089820	11093038	3219	PSMD4_ARATH	Arabidopsis thaliana (Mouse-ear cress)	26S proteasome non-ATPase regulatory subunit 4	47,83	69	35	1	1	69	314	381	0,000000004	61,6
MDP0000250936	chr2	11092156	11098473	6318	MA2B1_CAVPO	Cavia porcellus (Guinea pig)	Lysosomal alpha-mannosidase	37,8	1029	524	21	28	1014	44	998	0	656
MDP0000370937	chr2	11096329	11097205	877	DIN1_RAPSA	Raphanus sativus (Radish)	Senescence-associated protein DIN1	46,24	93	46	2	11	103	93	181	2e-19	94,4
MDP0000240125	chr2	11102011	11106458	4448	MLO4_ARATH	Arabidopsis thaliana (Mouse-ear cress)	MLO-like protein 4	43,36	452	185	8	4	391	6	450	5e-88	325
MDP0000372061	chr2	11105358	11106234	877	DIN1_RAPSA	Raphanus sativus (Radish)	Senescence-associated protein DIN1	47,31	93	45	2	11	103	93	181	4e-20	96,7
MDP0000861535	chr2	11108212	11109054	843	TLPH_ARATH	Arabidopsis thaliana (Mouse-ear cress)	Thaumatin-like protein	58,64	220	82	3	23	235	21	238	8e-57	220
MDP0000273963	chr2	11109734	11116634	6901	CB034_HUMAN	Homo sapiens (Human)	Uncharacterized protein C2orf34	34,62	182	107	5	566	737	120	299	2e-22	108
MDP0000218520	chr2	11110070	11112953	2884	MLO11_ARATH	Arabidopsis thaliana (Mouse-ear cress)	MLO-like protein 11	35,07	345	165	6	7	346	16	306	1e-46	187
MDP0000834247	chr2	11110231	11111556	1326	NEP1_NEPGR	Nepenthes gracilis (Slender pitcher plant)	Aspartic proteinase nepenthesin-1	30,3	429	256	17	25	441	37	434	6e-41	169
MDP0000168575	chr2	11111507	11115929	4423	MLO4_ARATH	Arabidopsis thaliana (Mouse-ear cress)	MLO-like protein 4	42,43	502	217	11	4	490	6	450	7e-93	342
MDP0000240127	chr2	11111773	11114284	2512	AIR12_ARATH	Arabidopsis thaliana (Mouse-ear cress)	Auxin-induced in root cultures protein 12	37,57	181	109	4	5	182	11	190	3e-29	129
MDP0000273964	chr2	11118800	11122892	4093	OPT7_ARATH	Arabidopsis thaliana (Mouse-ear cress)	Oligopeptide transporter 7	71,43	721	185	2	33	753	55	754	0	1029
MDP0000272795	chr2	11119406	11120633	1228	DIN1_RAPSA	Raphanus sativus (Radish)	Senescence-associated protein DIN1	46,43	112	58	1	29	140	72	181	3e-26	117
MDP0000273966	chr2	11127654	11132554	4901	DIN1_RAPSA	Raphanus sativus (Radish)	Senescence-associated protein DIN1	47,22	108	55	1	280	387	76	181	6e-25	115
MDP0000380188	chr2	11138132	11138512	381	ART2_YEAST	Saccharomyces cerevisiae (Baker's yeast)	Uncharacterized protein ART2	75	60	15	0	51	110	2	61	1e-16	85,1
MDP0000380194	chr2	11143558	11145334	1777	TLP1_PRUPE	Prunus persica (Peach)	Thaumatin-like protein 1	52,4	229	100	6	24	248	23	246	4e-50	198
MDP0000298069	chr2	11147769	11148530	762	TLP1_PYRPY	Pyrus pyrifolia (Japanese pear) (Pyrus serotina)	Thaumatin-like protein 1	54,87	226	97	5	24	247	21	243	2e-50	199
MDP0000158959	chr2	11175828	11176365	538	RL61_ARATH	Arabidopsis thaliana (Mouse-ear cress)	60S ribosomal protein L6-1	82,79	122	21	0	1	122	1	122	1e-53	207
MDP0000632145	chr2	11183763	11185539	1777	TLP1_PRUPE	Prunus persica (Peach)	Thaumatin-like protein 1	52,4	229	100	6	24	248	23	246	4e-50	198
MDP0000259172	chr2	11187441	11188202	762	TLP1_PYRPY	Pyrus pyrifolia (Japanese pear) (Pyrus serotina)	Thaumatin-like protein 1	55,51	227	96	5	24	248	21	244	1e-51	203
MDP0000632148	chr2	11194466	11195242	777	GRP2_NICSY	Nicotiana sylvestris (Wood tobacco)	Glycine-rich protein 2	68,75	80	22	1	1	77	1	80	3e-25	115
MDP0000198078	chr2	11194648	11197075	2428	FENR1_PEA	Pisum sativum (Garden pea)	Ferredoxin--NADP reductase, leaf isozyme, chloroplastic	85,4	363	50	1	1	363	1	360	2e-173	608
MDP0000618002	chr2	11197849	11198981	1133	FNRL2_ARATH	Arabidopsis thaliana (Mouse-ear cress)	Ferredoxin--NADP reductase, leaf isozyme 2, chloroplastic	90	160	16	0	1	160	210	369	3e-85	313
MDP0000198079	chr2	11200358	11201134	777	GRP2_NICSY	Nicotiana sylvestris (Wood tobacco)	Glycine-rich protein 2	68,75	80	22	1	1	77	1	80	3e-25	115
MDP0000295032	chr2	11203211	11208155	4945	TLP1_PYRPY	Pyrus pyrifolia (Japanese pear) (Pyrus serotina)	Thaumatin-like protein 1	53,56	239	104	6	182	418	11	244	2e-51	203
MDP0000198082	chr2	11210596	11212372	1777	TLP1_PRUPE	Prunus persica (Peach)	Thaumatin-like protein 1	52,4	229	100	6	24	248	23	246	4e-50	198
MDP0000894511	chr2	11215993	11217511	1519	TLP1_PYRPY	Pyrus pyrifolia (Japanese pear) (Pyrus serotina)	Thaumatin-like protein 1	57,08	226	93	4	24	247	21	244	1e-54	213
MDP0000302630	chr2	11216283	11217180	898	DNJ49_ARATH	Arabidopsis thaliana (Mouse-ear cress)	Chaperone protein dnaJ 49	63,27	147	48	1	65	211	1	141	1e-44	179
MDP0000235350	chr2	11261599	11262304	706	DNJ11_ARATH	Arabidopsis thaliana (Mouse-ear cress)	Chaperone protein dnaJ 11, chloroplastic	62,26	106	35	2	55	155	56	161	4e-32	137
MDP0000162905	chr2	11266969	11267562	594	GT2_ARATH	Arabidopsis thaliana (Mouse-ear cress)	Putative glycosyltransferase 2	92,45	53	4	0	77	129	173	225	2e-23	107
MDP0000119047	chr2	11269881	11274290	4410	APEX2_HUMAN	Homo sapiens (Human)	DNA-(apurinic or apyrimidinic site) lyase 2	34,22	377	199	10	53	398	2	360	2e-46	187
MDP0000494181	chr2	11275000	11276560	1561	BH121_ARATH	Arabidopsis thaliana (Mouse-ear cress)	Transcription factor bHLH121	56,3	254	82	5	45	295	56	283	3e-62	238
MDP0000208913	chr2	11285557	11290409	4853	CDPKS_ARATH	Arabidopsis thaliana (Mouse-ear cress)	Calcium-dependent protein kinase 28	75,84	563	96	4	1	563	1	523	0	871
MDP0000704377	chr2	11329044	11331039	1996	FL3H_MALDO	Malus domestica (Apple) (Pyrus malus)	Naringenin,2-oxoglutarate 3-dioxygenase	99,18	365	2	1	1	365	1	364	0	748
MDP0000568990	chr2	11337874	11339088	1215	PO21_NASVI	Nasonia vitripennis (Parasitic wasp)	Retrovirus-related Pol polyprotein from type-1 retrotransposable element R2	23,9	272	183	5	1	250	399	668	7e-15	82
MDP0000119869	chr2	11340128	11341455	1328	RNHX1_ARATH	Arabidopsis thaliana (Mouse-ear cress)	Putative ribonuclease H protein At1g65750	27,03	111	71	1	6	116	246	346	0,0000005	55,5
MDP0000266474	chr2	11360006	11383025	23020	TRRAP_HUMAN	Homo sapiens (Human)	Transformation/transcription domain-associated protein	27,17	3345	1954	83	51	3129	36	3164	0	969
MDP0000318824	chr2	11388842	11393131	4290	WD82B_XENLA	Xenopus laevis (African clawed frog)	WD repeat-containing protein 82-B	43,32	277	154	3	133	407	1	276	7e-65	248
MDP0000103097	chr2	11391223	11392207	985	WD82B_XENLA	Xenopus laevis (African clawed frog)	WD repeat-containing protein 82-B	46,67	150	78	2	2	149	83	232	2e-37	154
MDP0000580356	chr2	11398851	11400417	1567	WUS_PETHY	Petunia hybrida (Petunia)	Protein WUSCHEL	45,57	316	124	10	10	317	27	302	4e-58	225
MDP0000182478	chr2	11403189	11405859	2671	ADS3_ARATH	Arabidopsis thaliana (Mouse-ear cress)	Palmitoyl-monogalactosyldiacylglycerol delta-7 desaturase, chloroplastic	62,33	215	78	1	70	284	128	339	2e-65	249
MDP0000283299	chr2	11411797	11417245	5449	AF9_ASHGO	Ashbya gossypii (Yeast) (Eremothecium gossypii)	Protein AF-9 homolog	42,94	163	86	3	334	490	2	163	9e-34	145
MDP0000576810	chr2	11421311	11422173	863	POLX_TOBAC	Nicotiana tabacum (Common tobacco)	Retrovirus-related Pol polyprotein from transposon TNT 1-94	33,92	171	77	2	1	135	921	1091	2e-20	99
MDP0000576811	chr2	11422301	11422519	219	COPIA_DROME	Drosophila melanogaster (Fruit fly)	Copia protein	51,56	64	31	0	1	64	1336	1399	8e-11	65,5
MDP0000149926	chr2	11438541	11440052	1512	ADS3_ARATH	Arabidopsis thaliana (Mouse-ear cress)	Palmitoyl-monogalactosyldiacylglycerol delta-7 desaturase, chloroplastic	64,15	212	76	0	75	286	159	370	2e-69	262
MDP0000225067	chr2	11443329	11444713	1385	ADS2_ARATH	Arabidopsis thaliana (Mouse-ear cress)	Delta-9 acyl-lipid desaturase 2	54,58	273	114	3	18	280	31	303	2e-73	275
MDP0000720640	chr2	11445335	11445775	441	POL2_MOUSE	Mus musculus (Mouse)	Retrovirus-related Pol polyprotein LINE-1	25,17	147	93	4	1	137	543	682	4e-12	70,1
MDP0000720641	chr2	11445806	11447701	1896	CFDP2_TRAJA	Tragulus javanicus (Lesser Malay chevrotain)	Craniofacial development protein 2	28,52	263	163	7	97	343	227	480	7e-18	92,8
MDP0000161689	chr2	11448044	11449525	1482	AF9_ASHGO	Ashbya gossypii (Yeast) (Eremothecium gossypii)	Protein AF-9 homolog	49,52	105	50	2	39	141	60	163	2e-22	105
MDP0000467703	chr2	11472820	11473698	879	POL_XMRV4	Xenotropic MuLV-related virus (isolate VP42) (XMRV)	Gag-Pol polyprotein	29,55	247	143	8	12	252	1460	1681	3e-14	79,3
MDP0000259414	chr2	11482702	11506319	23618	TRRAP_HUMAN	Homo sapiens (Human)	Transformation/transcription domain-associated protein	27,18	3484	2056	89	28	3275	36	3274	0	1033
MDP0000172994	chr2	11518605	11519885	1281	TRA1_MAIZE	Zea mays (Maize)	Putative AC transposase	32,34	303	189	6	30	317	183	484	1e-35	150
MDP0000626278	chr2	11522327	11523061	735	POL2_MOUSE	Mus musculus (Mouse)	Retrovirus-related Pol polyprotein LINE-1	24,88	217	134	5	50	244	536	745	6e-14	77,8
MDP0000626287	chr2	11533378	11534148	771	POL5_DROME	Drosophila melanogaster (Fruit fly)	Retrovirus-related Pol polyprotein from transposon opus	34,16	202	122	2	1	191	228	429	2e-21	103
MDP0000270020	chr2	11535508	11549935	14428	WD82B_XENLA	Xenopus laevis (African clawed frog)	WD repeat-containing protein 82-B	38,43	268	122	4	533	760	18	282	1e-42	175
MDP0000394158	chr2	11553899	11555435	1537	WUS_PETHY	Petunia hybrida (Petunia)	Protein WUSCHEL	47,76	312	117	12	12	315	29	302	6e-58	224
MDP0000394162	chr2	11566415	11568485	2071	ALKB5_XENTR	Xenopus tropicalis (Western clawed frog) (Silurana tropicalis)	Probable alpha-ketoglutarate-dependent dioxygenase ABH5	29,63	216	125	9	83	287	60	259	0,0000001	58,2
MDP0000158121	chr2	11566690	11569371	2682	ALKB5_XENLA	Xenopus laevis (African clawed frog)	Probable alpha-ketoglutarate-dependent dioxygenase ABH5	34,39	157	96	5	311	461	103	258	5e-13	76,6
MDP0000472361	chr2	11584077	11584463	387	POLX_TOBAC	Nicotiana tabacum (Common tobacco)	Retrovirus-related Pol polyprotein from transposon TNT 1-94	42,86	126	72	0	3	128	562	687	5e-28	122
MDP0000464174	chr2	11611220	11613145	1926	ZMYM1_HUMAN	Homo sapiens (Human)	Zinc finger MYM-type protein 1	25,92	625	380	21	31	618	540	1118	3e-40	167
MDP0000472380	chr2	11614809	11625752	10944	CDPKS_ARATH	Arabidopsis thaliana (Mouse-ear cress)	Calcium-dependent protein kinase 28	78,81	538	87	2	1	538	1	511	0	872
MDP0000149117	chr2	11660512	11663252	2741	APEX2_MOUSE	Mus musculus (Mouse)	DNA-(apurinic or apyrimidinic site) lyase 2	50	50	25	0	288	337	462	511	0,000000001	64,3
MDP0000127182	chr2	11662721	11664475	1755	F3PH_ARATH	Arabidopsis thaliana (Mouse-ear cress)	Flavonoid 3'-monooxygenase	42,28	492	268	6	14	494	17	503	3e-102	372
MDP0000191939	chr2	11667422	11668583	1162	DNJ11_ARATH	Arabidopsis thaliana (Mouse-ear cress)	Chaperone protein dnaJ 11, chloroplastic	65,98	97	32	1	107	202	65	161	2e-32	138
MDP0000594753	chr2	11678756	11679193	438	POLX_TOBAC	Nicotiana tabacum (Common tobacco)	Retrovirus-related Pol polyprotein from transposon TNT 1-94	36,05	147	74	4	3	143	1101	1233	2e-15	81,3
MDP0000687558	chr2	11716438	11717625	1188	COPIA_DROME	Drosophila melanogaster (Fruit fly)	Copia protein	23,19	401	269	11	4	394	286	657	2e-21	103
MDP0000272417	chr2	11750914	11756387	5474	SUBL_ARATH	Arabidopsis thaliana (Mouse-ear cress)	Subtilisin-like protease	41,6	375	182	9	7	362	9	365	7e-66	252
MDP0000585290	chr2	11855434	11857266	1833	SUBL_ARATH	Arabidopsis thaliana (Mouse-ear cress)	Subtilisin-like protease	45,57	632	299	14	1	597	133	754	4e-138	492
MDP0000538941	chr2	11860099	11860740	642	SUBL_ARATH	Arabidopsis thaliana (Mouse-ear cress)	Subtilisin-like protease	37,86	206	85	4	1	163	425	630	2e-26	119
MDP0000242878	chr2	11868358	11869949	1592	SUBL_ARATH	Arabidopsis thaliana (Mouse-ear cress)	Subtilisin-like protease	50	70	35	0	74	143	284	353	7e-13	74,7
MDP0000242879	chr2	11870516	11877612	7097	RTF22_SCHPO	Schizosaccharomyces pombe (Fission yeast)	Retrotransposable element Tf2 155 kDa protein type 2	29,11	742	363	14	554	1139	416	1150	7e-70	266
MDP0000129759	chr2	11880384	11885833	5450	CPSF_ARATH	Arabidopsis thaliana (Mouse-ear cress)	Cleavage and polyadenylation specificity factor CPSF30	46,91	162	67	3	74	223	218	372	1e-32	140
MDP0000335325	chr2	11883536	11884697	1162	C3H45_ORYSJ	Oryza sativa subsp. japonica (Rice)	Zinc finger CCCH domain-containing protein 45	50,36	137	66	2	40	175	260	395	7e-33	140
MDP0000462523	chr2	11891795	11892211	417	RTBS_DROME	Drosophila melanogaster (Fruit fly)	Probable RNA-directed DNA polymerase from transposon BS	37,27	110	65	2	1	106	489	598	5e-10	62,8
MDP0000229374	chr2	11927016	11934698	7683	RPB1_SCHPO	Schizosaccharomyces pombe (Fission yeast)	DNA-directed RNA polymerase II subunit rpb1	23,13	428	239	14	484	869	495	874	8e-14	80,1
MDP0000151864	chr2	12022561	12029426	6866	PER72_ARATH	Arabidopsis thaliana (Mouse-ear cress)	Peroxidase 72	74,2	314	79	1	18	329	19	332	2e-138	493
MDP0000308252	chr2	12025764	12028448	2685	PER72_ARATH	Arabidopsis thaliana (Mouse-ear cress)	Peroxidase 72	75,87	315	74	1	18	330	19	333	1e-143	509
MDP0000215635	chr2	12032346	12035705	3360	RL7_PROM4	Prochlorococcus marinus (strain MIT 9211)	50S ribosomal protein L7/L12	59,09	66	27	0	38	103	65	130	1e-12	74,3
MDP0000807347	chr2	12058402	12060162	1761	HYES_PIG	Sus scrofa (Pig)	Epoxide hydrolase 2	37,25	255	149	4	16	263	247	497	1e-45	183
MDP0000304480	chr2	12063302	12065261	1960	HYES_MOUSE	Mus musculus (Mouse)	Epoxide hydrolase 2	29,45	292	164	5	3	293	234	484	5e-33	141
MDP0000263103	chr2	12063534	12065295	1762	HYES_RAT	Rattus norvegicus (Rat)	Epoxide hydrolase 2	27,84	370	201	9	6	363	234	549	4e-35	149
MDP0000155768	chr2	12065658	12066701	1044	EXP25_ARATH	Arabidopsis thaliana (Mouse-ear cress)	Expansin-A25	50,55	91	30	2	29	110	55	139	3e-18	90,5
MDP0000155770	chr2	12069994	12072332	2339	PSB4_ARATH	Arabidopsis thaliana (Mouse-ear cress)	Proteasome subunit beta type-4	86,4	228	31	0	15	242	19	246	6e-119	426
MDP0000483385	chr2	12071687	12072591	905	PSB4_ARATH	Arabidopsis thaliana (Mouse-ear cress)	Proteasome subunit beta type-4	84,54	97	15	0	1	97	150	246	3e-46	183
MDP0000155771	chr2	12074015	12075987	1973	UBC18_ARATH	Arabidopsis thaliana (Mouse-ear cress)	Probable ubiquitin-conjugating enzyme E2 18	70,5	200	20	1	1	200	1	161	1e-67	255
MDP0000235158	chr2	12074129	12075960	1832	UBC18_ARATH	Arabidopsis thaliana (Mouse-ear cress)	Probable ubiquitin-conjugating enzyme E2 18	89,4	151	16	0	1	151	11	161	8e-70	261
MDP0000263107	chr2	12080080	12083225	3146	CK5P1_ARATH	Arabidopsis thaliana (Mouse-ear cress)	CDK5RAP1-like protein	79,84	496	94	2	124	616	134	626	0	793
MDP0000557372	chr2	12087733	12090389	2657	BGL42_ARATH	Arabidopsis thaliana (Mouse-ear cress)	Beta-glucosidase 42	73,45	113	28	1	60	170	159	271	5e-37	153
MDP0000580274	chr2	12088715	12089946	1232	ZMYM1_HUMAN	Homo sapiens (Human)	Zinc finger MYM-type protein 1	33,86	189	117	5	55	238	563	748	2e-22	106
MDP0000592512	chr2	12101911	12103564	1654	POL2_MOUSE	Mus musculus (Mouse)	Retrovirus-related Pol polyprotein LINE-1	22,79	408	276	9	21	400	384	780	5e-25	115
MDP0000424814	chr2	12104878	12105192	315	POLX_TOBAC	Nicotiana tabacum (Common tobacco)	Retrovirus-related Pol polyprotein from transposon TNT 1-94	32,99	97	58	3	8	102	421	512	3e-12	70,5
MDP0000658967	chr2	12105093	12105524	432	POLX_TOBAC	Nicotiana tabacum (Common tobacco)	Retrovirus-related Pol polyprotein from transposon TNT 1-94	41,55	142	83	0	1	142	519	660	6e-28	122
MDP0000424815	chr2	12105202	12105633	432	POLX_TOBAC	Nicotiana tabacum (Common tobacco)	Retrovirus-related Pol polyprotein from transposon TNT 1-94	41,55	142	83	0	1	142	519	660	9e-28	122
MDP0000658968	chr2	12105738	12107082	1345	M810_ARATH	Arabidopsis thaliana (Mouse-ear cress)	Uncharacterized mitochondrial protein AtMg00810	36,96	184	113	2	44	226	9	190	1e-23	109
MDP0000424817	chr2	12105952	12107190	1239	POLX_TOBAC	Nicotiana tabacum (Common tobacco)	Retrovirus-related Pol polyprotein from transposon TNT 1-94	37,57	378	217	6	47	410	828	1200	7e-63	241
MDP0000424818	chr2	12107284	12107598	315	COPIA_DROME	Drosophila melanogaster (Fruit fly)	Copia protein	41,3	92	54	0	1	92	1309	1400	2e-15	80,9
MDP0000175648	chr2	12108109	12111071	2963	BGL42_ARATH	Arabidopsis thaliana (Mouse-ear cress)	Beta-glucosidase 42	69,64	112	34	0	44	155	162	273	1e-35	149
MDP0000205868	chr2	12108248	12111338	3091	BGL42_ARATH	Arabidopsis thaliana (Mouse-ear cress)	Beta-glucosidase 42	58,71	264	93	2	44	291	162	425	3e-83	308
MDP0000531976	chr2	12111656	12112894	1239	POLX_TOBAC	Nicotiana tabacum (Common tobacco)	Retrovirus-related Pol polyprotein from transposon TNT 1-94	38,89	396	220	7	32	410	810	1200	2e-69	263
MDP0000531977	chr2	12112988	12113302	315	COPIA_DROME	Drosophila melanogaster (Fruit fly)	Copia protein	41,3	92	54	0	1	92	1309	1400	2e-15	80,9
MDP0000221259	chr2	12113952	12116418	2467	BGL04_ORYSJ	Oryza sativa subsp. japonica (Rice)	Beta-glucosidase 4	55,81	258	84	3	5	247	176	418	2e-69	262
MDP0000373955	chr2	12114334	12115225	892	TRA1_MAIZE	Zea mays (Maize)	Putative AC transposase	38,86	211	116	3	1	206	558	760	5e-25	114
MDP0000292715	chr2	12115975	12122122	6148	C90C1_ARATH	Arabidopsis thaliana (Mouse-ear cress)	3-epi-6-deoxocathasterone 23-monooxygenase	68,97	145	44	1	36	180	69	212	9e-55	213
MDP0000823602	chr2	12116953	12118201	1249	DIMT1_CAEEL	Caenorhabditis elegans	Probable dimethyladenosine transferase	52,53	217	101	2	51	266	22	237	9e-58	224
MDP0000303875	chr2	12119869	12125937	6069	C90C1_ARATH	Arabidopsis thaliana (Mouse-ear cress)	3-epi-6-deoxocathasterone 23-monooxygenase	69,15	457	128	5	36	491	69	513	0	660
MDP0000292716	chr2	12123796	12125044	1249	DIMT1_CAEEL	Caenorhabditis elegans	Probable dimethyladenosine transferase	52,53	217	101	2	51	266	22	237	9e-58	224
MDP0000292717	chr2	12126785	12128987	2203	TRA1_MAIZE	Zea mays (Maize)	Putative AC transposase	39,9	198	106	3	1	193	562	751	6e-24	111
MDP0000201056	chr2	12139561	12145781	6221	MORC4_HUMAN	Homo sapiens (Human)	MORC family CW-type zinc finger protein 4	36,3	416	228	14	85	491	35	422	6e-55	215
MDP0000195063	chr2	12143773	12148873	5101	BGAL3_ARATH	Arabidopsis thaliana (Mouse-ear cress)	Beta-galactosidase 3	80,72	835	150	2	23	856	28	852	0	1438
MDP0000297301	chr2	12147909	12151356	3448	TM222_HUMAN	Homo sapiens (Human)	Transmembrane protein 222	39,67	184	89	4	26	208	40	202	9e-32	138
MDP0000195064	chr2	12149511	12153355	3845	TRXH_RICCO	Ricinus communis (Castor bean)	Thioredoxin H-type	81,33	75	14	0	223	297	1	75	8e-32	138
MDP0000201058	chr2	12152413	12157513	5101	BGAL3_ARATH	Arabidopsis thaliana (Mouse-ear cress)	Beta-galactosidase 3	76,65	835	140	3	23	812	28	852	0	1337
MDP0000180721	chr2	12162694	12164249	1556	GPX6_ARATH	Arabidopsis thaliana (Mouse-ear cress)	Probable phospholipid hydroperoxide glutathione peroxidase 6, mitochondrial	60,42	96	37	1	9	103	77	172	7e-27	119
MDP0000401674	chr2	12192100	12192273	174	SUS2_ARATH	Arabidopsis thaliana (Mouse-ear cress)	Sucrose synthase 2	91,11	45	4	0	1	45	247	291	1e-18	91,3
MDP0000623166	chr2	12205395	12205637	243	TCP4_ARATH	Arabidopsis thaliana (Mouse-ear cress)	Transcription factor TCP4	67,16	67	21	1	14	80	18	83	5e-18	89,4
MDP0000284274	chr2	12214014	12216304	2291	Y4885_ARATH	Arabidopsis thaliana (Mouse-ear cress)	Probable LRR receptor-like serine/threonine-protein kinase At4g08850	38,2	699	391	14	98	763	237	927	2e-106	387
MDP0000676975	chr2	12217244	12217834	591	M810_ARATH	Arabidopsis thaliana (Mouse-ear cress)	Uncharacterized mitochondrial protein AtMg00810	56,41	156	64	3	1	153	71	225	8e-42	169
MDP0000308856	chr2	12219373	12221977	2605	AL3F1_ARATH	Arabidopsis thaliana (Mouse-ear cress)	Aldehyde dehydrogenase family 3 member F1	59,83	468	187	1	1	467	1	468	1e-174	613
MDP0000260116	chr2	12222590	12227354	4765	RIR1_ARATH	Arabidopsis thaliana (Mouse-ear cress)	Ribonucleoside-diphosphate reductase large subunit	86,38	815	104	1	1	808	1	815	0	1444
MDP0000216436	chr2	12227317	12229392	2076	GRXC3_ARATH	Arabidopsis thaliana (Mouse-ear cress)	Glutaredoxin-C3	57,48	127	22	1	196	322	36	130	2e-31	136
MDP0000780462	chr2	12229947	12233671	3725	PMTR_ARATH	Arabidopsis thaliana (Mouse-ear cress)	Probable methyltransferase PMT27	78,4	551	118	1	412	961	343	893	0	978
MDP0000698727	chr2	12235824	12236129	306	YG31B_YEAST	Saccharomyces cerevisiae (Baker's yeast)	Transposon Ty3-G Gag-Pol polyprotein	42	100	58	0	1	100	639	738	1e-16	84,7
MDP0000573672	chr2	12236757	12237083	327	YI31B_YEAST	Saccharomyces cerevisiae (Baker's yeast)	Transposon Ty3-I Gag-Pol polyprotein	39,62	106	64	0	2	107	659	764	1e-15	82
MDP0000151165	chr2	12237684	12241489	3806	M810_ARATH	Arabidopsis thaliana (Mouse-ear cress)	Uncharacterized mitochondrial protein AtMg00810	48,7	154	60	2	831	974	5	149	4e-32	140
MDP0000587032	chr2	12240788	12241180	393	POL_FFV	Feline foamy virus (FFV) (Feline syncytial virus)	Pro-Pol polyprotein	27,55	98	71	0	32	129	925	1022	0,00000004	56,6
MDP0000184294	chr2	12242007	12244142	2136	DEFA_ANTMA	Antirrhinum majus (Garden snapdragon)	Floral homeotic protein DEFICIENS	58,29	199	80	1	1	199	1	196	2e-59	228
MDP0000315938	chr2	12242010	12244143	2134	DEFA_ANTMA	Antirrhinum majus (Garden snapdragon)	Floral homeotic protein DEFICIENS	58,29	199	80	1	1	199	1	196	2e-59	228
MDP0000610882	chr2	12245709	12246593	885	YTX2_XENLA	Xenopus laevis (African clawed frog)	Transposon TX1 uncharacterized 149 kDa protein	28,07	285	190	5	20	294	377	656	2e-20	99,8
MDP0000610883	chr2	12246934	12247671	738	CFDP2_TRAJA	Tragulus javanicus (Lesser Malay chevrotain)	Craniofacial development protein 2	27,88	226	146	5	12	229	264	480	7e-17	87,8
MDP0000220844	chr2	12249118	12250701	1584	GATA5_ARATH	Arabidopsis thaliana (Mouse-ear cress)	GATA transcription factor 5	48,15	351	144	10	88	414	3	339	7e-61	234
MDP0000583744	chr2	12261708	12263627	1920	Y1571_ARATH	Arabidopsis thaliana (Mouse-ear cress)	Probable leucine-rich repeat receptor-like protein kinase At1g35710	33,16	591	366	8	28	611	31	599	3e-49	197
MDP0000312162	chr2	12267506	12274709	7204	MCRS1_HUMAN	Homo sapiens (Human)	Microspherule protein 1	36,27	102	65	0	688	789	345	446	3e-14	81,6
MDP0000886612	chr2	12308741	12309186	446	C84A1_ARATH	Arabidopsis thaliana (Mouse-ear cress)	Cytochrome P450 84A1	65,91	44	15	0	42	85	49	92	7e-11	65,9
MDP0000563385	chr2	12314888	12316713	1826	C84A1_ARATH	Arabidopsis thaliana (Mouse-ear cress)	Cytochrome P450 84A1	76,97	469	106	1	51	517	52	520	0	729
MDP0000222924	chr2	12329752	12335914	6163	C3H44_ARATH	Arabidopsis thaliana (Mouse-ear cress)	Zinc finger CCCH domain-containing protein 44	44,55	761	308	17	64	752	5	723	4e-153	543
MDP0000653393	chr2	12331591	12332346	756	POLX_TOBAC	Nicotiana tabacum (Common tobacco)	Retrovirus-related Pol polyprotein from transposon TNT 1-94	37,24	239	140	5	1	235	1012	1244	7e-34	144
MDP0000232453	chr2	12334661	12339934	5274	FMP32_YEAST	Saccharomyces cerevisiae (Baker's yeast)	Protein FMP32, mitochondrial	30,12	166	116	0	303	468	41	206	8e-19	95,5
MDP0000393614	chr2	12378150	12378503	354	POLX_TOBAC	Nicotiana tabacum (Common tobacco)	Retrovirus-related Pol polyprotein from transposon TNT 1-94	40,54	111	66	0	3	113	597	707	4e-20	96,3
MDP0000393615	chr2	12378626	12380433	1808	POLX_TOBAC	Nicotiana tabacum (Common tobacco)	Retrovirus-related Pol polyprotein from transposon TNT 1-94	22,41	607	331	25	14	547	11	550	5e-10	66,2
MDP0000272434	chr2	12415000	12420294	5295	M810_ARATH	Arabidopsis thaliana (Mouse-ear cress)	Uncharacterized mitochondrial protein AtMg00810	48,28	58	30	0	719	776	96	153	0,00000002	62
MDP0000641048	chr2	12415412	12419800	4389	POLX_TOBAC	Nicotiana tabacum (Common tobacco)	Retrovirus-related Pol polyprotein from transposon TNT 1-94	39,17	531	300	10	924	1438	805	1328	1e-98	362
MDP0000811309	chr2	12420343	12420683	341	PER72_ARATH	Arabidopsis thaliana (Mouse-ear cress)	Peroxidase 72	78,75	80	17	0	1	80	63	142	1e-30	131
MDP0000589513	chr2	12438668	12439374	707	POL2_DROME	Drosophila melanogaster (Fruit fly)	Retrovirus-related Pol polyprotein from transposon 297	38,46	104	64	0	1	104	311	414	5e-13	73,2
MDP0000284322	chr2	12452128	12454239	2112	HARB1_HUMAN	Homo sapiens (Human)	Putative nuclease HARBI1	26,02	269	169	9	64	325	63	308	0,00000001	62,4
MDP0000064350	chr2	12460960	12464290	3331	LPSB_RHIME	Rhizobium meliloti (Sinorhizobium meliloti)	Lipopolysaccharide core biosynthesis mannosyltransferase lpsB	25,52	239	157	5	223	459	132	351	4e-12	73,2
MDP0000698017	chr2	12467149	12469188	2040	FRS5_ARATH	Arabidopsis thaliana (Mouse-ear cress)	Protein FAR1-RELATED SEQUENCE 5	31,27	630	416	12	28	645	76	700	2e-92	340
MDP0000698018	chr2	12469448	12470454	1007	PP417_ARATH	Arabidopsis thaliana (Mouse-ear cress)	Pentatricopeptide repeat-containing protein At5g44230	48,84	86	44	0	57	142	543	628	3e-17	87
MDP0000250703	chr2	12473239	12479083	5845	MNME_ANAVT	Anabaena variabilis (strain ATCC 29413 / PCC 7937)	tRNA modification GTPase mnmE	49,39	245	115	2	563	807	228	463	9e-62	238
MDP0000290966	chr2	12473356	12477989	4634	MNME_ANASP	Anabaena sp. (strain PCC 7120)	tRNA modification GTPase mnmE	50,2	245	113	2	281	525	224	459	2e-63	243
MDP0000209833	chr2	12473983	12474720	738	POLX_TOBAC	Nicotiana tabacum (Common tobacco)	Retrovirus-related Pol polyprotein from transposon TNT 1-94	39,21	227	133	3	1	226	1095	1317	2e-41	168
MDP0000695115	chr2	12494527	12495762	1236	POLX_TOBAC	Nicotiana tabacum (Common tobacco)	Retrovirus-related Pol polyprotein from transposon TNT 1-94	36,23	138	83	2	3	139	576	709	1e-18	94,7
MDP0000126272	chr2	12509685	12511092	1408	SKI22_ARATH	Arabidopsis thaliana (Mouse-ear cress)	F-box protein SKIP22	36,51	189	108	5	22	207	296	475	4e-14	78,2
MDP0000249561	chr2	12516047	12516520	474	OCS1_MAIZE	Zea mays (Maize)	Ocs element-binding factor 1	34,75	141	89	2	15	155	12	149	3e-16	84
MDP0000132846	chr2	12518304	12522798	4495	SEC14_SCHPO	Schizosaccharomyces pombe (Fission yeast)	Sec14 cytosolic factor	37,97	266	146	6	66	329	31	279	5e-42	173
MDP0000136096	chr2	12519893	12523156	3264	COQ2_MOUSE	Mus musculus (Mouse)	Para-hydroxybenzoate--polyprenyltransferase, mitochondrial	60,64	249	98	0	90	338	49	297	7e-68	258
MDP0000932449	chr2	12520528	12520947	420	14KD_DAUCA	Daucus carota (Carrot)	14 kDa proline-rich protein DC2.15	67,9	81	26	0	58	138	56	136	7e-26	115
MDP0000826016	chr2	12521296	12522781	1486	MPK7_ARATH	Arabidopsis thaliana (Mouse-ear cress)	Mitogen-activated protein kinase 7	89,26	363	39	0	1	363	1	363	0	689
MDP0000826017	chr2	12526715	12529019	2305	SEC14_SCHPO	Schizosaccharomyces pombe (Fission yeast)	Sec14 cytosolic factor	45,26	95	50	1	16	110	189	281	6e-17	88,6
MDP0000301518	chr2	12527362	12546499	19138	R13L4_ARATH	Arabidopsis thaliana (Mouse-ear cress)	Disease resistance RPP13-like protein 4	62,47	850	299	9	1	839	1	841	0	1070
MDP0000145353	chr2	12539436	12540926	1491	BCS1_SCHPO	Schizosaccharomyces pombe (Fission yeast)	Probable mitochondrial chaperone bcs1	35,6	191	114	4	212	398	200	385	1e-27	124
MDP0000167052	chr2	12544649	12548505	3857	M810_ARATH	Arabidopsis thaliana (Mouse-ear cress)	Uncharacterized mitochondrial protein AtMg00810	37,24	145	91	0	634	778	27	171	4e-22	107
MDP0000205486	chr2	12545445	12547331	1887	BCS1_SCHPO	Schizosaccharomyces pombe (Fission yeast)	Probable mitochondrial chaperone bcs1	34,52	197	98	6	209	401	200	369	2e-24	113
MDP0000534111	chr2	12545984	12547270	1287	POLX_TOBAC	Nicotiana tabacum (Common tobacco)	Retrovirus-related Pol polyprotein from transposon TNT 1-94	38,48	421	224	11	19	420	764	1168	5e-72	271
MDP0000539099	chr2	12546636	12547850	1215	PO21_NASVI	Nasonia vitripennis (Parasitic wasp)	Retrovirus-related Pol polyprotein from type-1 retrotransposable element R2	23,9	272	183	5	1	250	399	668	2e-15	83,6
MDP0000534112	chr2	12547422	12547745	324	COPIA_DROME	Drosophila melanogaster (Fruit fly)	Copia protein	32,99	97	65	0	4	100	1304	1400	3e-12	70,1
MDP0000762674	chr2	12550658	12552262	1605	BCS1B_DICDI	Dictyostelium discoideum (Slime mold)	Probable mitochondrial chaperone BCS1-B	32,77	238	129	7	157	374	172	398	8e-30	132
MDP0000185077	chr2	12551829	12553754	1926	BCS1_SCHPO	Schizosaccharomyces pombe (Fission yeast)	Probable mitochondrial chaperone bcs1	34,52	197	98	6	209	401	200	369	2e-24	113
MDP0000534116	chr2	12553932	12557925	3994	BCS1_SCHPO	Schizosaccharomyces pombe (Fission yeast)	Probable mitochondrial chaperone bcs1	33,94	221	130	5	156	372	164	372	6e-29	129
MDP0000682203	chr2	12554527	12559293	4767	BCS1B_DICDI	Dictyostelium discoideum (Slime mold)	Probable mitochondrial chaperone BCS1-B	32,77	238	129	7	157	374	172	398	6e-30	132
MDP0000535190	chr2	12559189	12559794	606	F108B_XENTR	Xenopus tropicalis (Western clawed frog) (Silurana tropicalis)	Abhydrolase domain-containing protein FAM108B1	38,85	139	74	4	1	129	22	159	2e-17	89,4
MDP0000339175	chr2	12563859	12564054	196	ATPE_ATRBE	Atropa belladonna (Belladonna) (Deadly nightshade)	ATP synthase epsilon chain, chloroplastic	87,93	58	7	0	3	60	40	97	1e-22	104
MDP0000535193	chr2	12572530	12573993	1464	BCS1_SCHPO	Schizosaccharomyces pombe (Fission yeast)	Probable mitochondrial chaperone bcs1	35,38	195	117	4	203	393	200	389	1e-27	124
MDP0000659444	chr2	12582559	12583716	1158	YI31B_YEAST	Saccharomyces cerevisiae (Baker's yeast)	Transposon Ty3-I Gag-Pol polyprotein	41,18	153	69	3	233	385	644	775	4e-24	112
MDP0000150305	chr2	12585913	12588104	2192	BCS1B_DICDI	Dictyostelium discoideum (Slime mold)	Probable mitochondrial chaperone BCS1-B	34,52	168	92	5	169	329	167	323	8e-19	94,7
MDP0000329639	chr2	12589436	12591058	1623	RL30_LUPLU	Lupinus luteus (European yellow lupin)	60S ribosomal protein L30	87,5	112	14	0	18	129	1	112	2e-52	203
MDP0000533058	chr2	12591053	12591736	684	POL3_DROME	Drosophila melanogaster (Fruit fly)	Retrovirus-related Pol polyprotein from transposon 17.6	27,6	221	130	4	3	196	363	580	9e-13	73,2
MDP0000538554	chr2	12591261	12591881	621	RTF23_SCHPO	Schizosaccharomyces pombe (Fission yeast)	Retrotransposable element Tf2 155 kDa protein type 3	25,6	207	138	5	2	204	1063	1257	8e-14	77
MDP0000150306	chr2	12591571	12593055	1485	BCS1_SCHPO	Schizosaccharomyces pombe (Fission yeast)	Probable mitochondrial chaperone bcs1	32,9	231	135	6	203	419	200	424	2e-24	114
MDP0000760357	chr2	12593516	12594987	1472	BCS1B_DICDI	Dictyostelium discoideum (Slime mold)	Probable mitochondrial chaperone BCS1-B	34,12	170	94	5	177	339	167	325	4e-19	95,9
MDP0000839729	chr2	12595424	12597715	2292	KPRO_MAIZE	Zea mays (Maize)	Putative receptor protein kinase ZmPK1	31,16	796	412	27	15	697	45	817	2e-87	324
MDP0000150614	chr2	12601692	12605214	3523	ASPL1_ARATH	Arabidopsis thaliana (Mouse-ear cress)	Aspartic proteinase-like protein 1	46,5	514	212	8	1	507	1	458	3e-126	452
MDP0000160150	chr2	12602362	12602934	573	Y5005_ARATH	Arabidopsis thaliana (Mouse-ear cress)	Probable receptor-like protein kinase At5g20050	38,07	197	90	6	2	169	205	398	6e-28	123
MDP0000148030	chr2	12603569	12605955	2387	THAS_PIG	Sus scrofa (Pig)	Thromboxane-A synthase	26,41	515	297	11	68	550	70	534	2e-44	180
MDP0000122006	chr2	12609539	12612862	3324	ASPL1_ARATH	Arabidopsis thaliana (Mouse-ear cress)	Aspartic proteinase-like protein 1	45,38	520	206	8	1	513	1	449	7e-123	441
MDP0000290693	chr2	12613331	12618520	5190	JMT_BRARP	Brassica rapa subsp. pekinensis (Chinese cabbage) (Brassica pekinensis)	Jasmonate O-methyltransferase	44,12	340	162	6	139	450	33	372	1e-68	261
MDP0000131675	chr2	12622770	12623255	486	ATPG_TOBAC	Nicotiana tabacum (Common tobacco)	ATP synthase gamma chain, chloroplastic	68,66	67	18	1	44	107	45	111	7e-19	92,4
MDP0000783562	chr2	12625731	12626089	359	RL30_EUPES	Euphorbia esula (Leafy spurge)	60S ribosomal protein L30	88,31	77	9	0	1	77	1	77	3e-34	143
MDP0000282278	chr2	12626469	12628223	1755	SIP21_ARATH	Arabidopsis thaliana (Mouse-ear cress)	Probable aquaporin SIP2-1	53,24	278	88	2	1	277	1	237	5e-78	290
MDP0000477600	chr2	12630210	12630971	762	ZMYM1_HUMAN	Homo sapiens (Human)	Zinc finger MYM-type protein 1	28,57	259	157	4	2	252	639	877	2e-25	116
MDP0000393151	chr2	12638120	12643944	5825	POL3_DROME	Drosophila melanogaster (Fruit fly)	Retrovirus-related Pol polyprotein from transposon 17.6	25,43	346	251	2	944	1282	259	604	2e-20	103
MDP0000441005	chr2	12640041	12640778	738	RTF21_SCHPO	Schizosaccharomyces pombe (Fission yeast)	Retrotransposable element Tf2 155 kDa protein type 1	32,35	238	161	0	7	244	494	731	7e-36	150
MDP0000430203	chr2	12640448	12642232	1785	POL3_DROME	Drosophila melanogaster (Fruit fly)	Retrovirus-related Pol polyprotein from transposon 17.6	29,74	269	184	2	323	591	212	475	3e-26	120
MDP0000441006	chr2	12640842	12642893	2052	POL4_DROME	Drosophila melanogaster (Fruit fly)	Retrovirus-related Pol polyprotein from transposon 412	25,57	352	244	10	320	669	889	1224	4e-16	87
MDP0000324381	chr2	12644956	12645240	285	PFPB_RICCO	Ricinus communis (Castor bean)	Pyrophosphate--fructose 6-phosphate 1-phosphotransferase subunit beta	54,55	55	19	1	41	95	11	59	0,00000001	58,2
MDP0000291216	chr2	12650553	12655874	5322	Y4OV_RHISN	Rhizobium sp. (strain NGR234)	Uncharacterized protein y4oV	61,54	195	73	1	508	702	41	233	1e-55	218
MDP0000281231	chr2	12652871	12667512	14642	PP268_ARATH	Arabidopsis thaliana (Mouse-ear cress)	Putative pentatricopeptide repeat-containing protein At3g47840	51,33	676	274	6	1435	2057	15	688	0	689
MDP0000245952	chr2	12658571	12664441	5871	SEC14_SCHPO	Schizosaccharomyces pombe (Fission yeast)	Sec14 cytosolic factor	43,16	234	130	2	171	404	53	283	9e-52	204
MDP0000179699	chr2	12671787	12672272	486	ATPG_TOBAC	Nicotiana tabacum (Common tobacco)	ATP synthase gamma chain, chloroplastic	68,66	67	18	1	44	107	45	111	7e-19	92,4
MDP0000281232	chr2	12677392	12679197	1806	SIP21_ARATH	Arabidopsis thaliana (Mouse-ear cress)	Probable aquaporin SIP2-1	62,45	237	88	1	1	236	1	237	4e-84	310
MDP0000271264	chr2	12678759	12684575	5817	DIMT1_DROME	Drosophila melanogaster (Fruit fly)	Probable dimethyladenosine transferase	69,74	76	22	1	714	789	100	174	5e-26	120
MDP0000281233	chr2	12680050	12687158	7109	IPYR_MAIZE	Zea mays (Maize)	Soluble inorganic pyrophosphatase	85,2	196	29	0	19	214	19	214	4e-91	335
MDP0000312731	chr2	12687669	12695180	7512	SEC14_SCHPO	Schizosaccharomyces pombe (Fission yeast)	Sec14 cytosolic factor	43,16	234	130	2	333	566	53	283	2e-51	204
MDP0000235957	chr2	12689924	12691338	1415	RER1B_ARATH	Arabidopsis thaliana (Mouse-ear cress)	Protein RER1B	75	160	40	0	24	183	24	183	2e-71	268
MDP0000132373	chr2	12689985	12690338	354	RER1B_ARATH	Arabidopsis thaliana (Mouse-ear cress)	Protein RER1B	72,34	94	26	0	24	117	24	117	6e-37	152
MDP0000235958	chr2	12692055	12698982	6928	RFC3_MOUSE	Mus musculus (Mouse)	Replication factor C subunit 3	34,88	367	212	7	692	1055	3	345	6e-55	216
MDP0000235959	chr2	12699239	12703971	4733	COAD_ARATH	Arabidopsis thaliana (Mouse-ear cress)	Phosphopantetheine adenylyltransferase	74,75	99	24	1	508	605	72	170	5e-35	149
MDP0000265874	chr2	12701912	12702484	573	DHN1_HORVU	Hordeum vulgare (Barley)	Dehydrin DHN1	46,67	60	30	1	133	190	80	139	0,0000008	53,5
MDP0000907752	chr2	12705419	12706321	903	SY112_ARATH	Arabidopsis thaliana (Mouse-ear cress)	Syntaxin-112	61,44	306	108	3	1	299	1	303	4e-95	348
MDP0000340652	chr2	12706796	12709696	2901	AAPC_CENCI	Cenchrus ciliaris (Buffelgrass) (Pennisetum ciliare)	Putative glucose-6-phosphate 1-epimerase	36,43	280	157	8	74	334	33	310	1e-35	150
MDP0000486027	chr2	12708974	12711004	2031	POL3_DROME	Drosophila melanogaster (Fruit fly)	Retrovirus-related Pol polyprotein from transposon 17.6	38,97	195	119	0	149	343	286	480	1e-39	164
MDP0000235962	chr2	12710719	12711561	843	RCBT2_RAT	Rattus norvegicus (Rat)	RCC1 and BTB domain-containing protein 2	33,54	164	97	3	57	208	112	275	7e-17	87
MDP0000907755	chr2	12712054	12714586	2533	LAC11_ARATH	Arabidopsis thaliana (Mouse-ear cress)	Laccase-11	79,59	539	110	0	27	565	19	557	0	904
MDP0000265875	chr2	12713645	12714118	474	OCS1_MAIZE	Zea mays (Maize)	Ocs element-binding factor 1	42,42	99	56	1	15	113	12	109	6e-16	83,2
MDP0000807889	chr2	12718995	12720478	1484	MPK7_ARATH	Arabidopsis thaliana (Mouse-ear cress)	Mitogen-activated protein kinase 7	87,05	363	47	0	1	363	1	363	0	670
MDP0000277385	chr2	12726616	12728700	2085	POLX_TOBAC	Nicotiana tabacum (Common tobacco)	Retrovirus-related Pol polyprotein from transposon TNT 1-94	33,59	259	126	7	231	450	1058	1309	5e-30	132
MDP0000627569	chr2	12732645	12733394	750	ZMYM1_HUMAN	Homo sapiens (Human)	Zinc finger MYM-type protein 1	33,33	189	118	5	55	238	563	748	4e-23	108
MDP0000256731	chr2	12733966	12739509	5544	TLP5_ORYSJ	Oryza sativa subsp. japonica (Rice)	Tubby-like F-box protein 5	65,05	432	129	6	94	507	1	428	7e-156	550
MDP0000507950	chr2	12735480	12735644	165	ATL70_ARATH	Arabidopsis thaliana (Mouse-ear cress)	RING-H2 finger protein ATL70	78,43	51	11	0	1	51	159	209	4e-18	90,1
MDP0000256732	chr2	12740697	12742434	1738	APC10_ARATH	Arabidopsis thaliana (Mouse-ear cress)	Anaphase-promoting complex subunit 10	78,99	138	29	0	1	138	1	138	2e-57	221
MDP0000147266	chr2	12744880	12748682	3803	PUB5_ARATH	Arabidopsis thaliana (Mouse-ear cress)	U-box domain-containing protein 5	37,76	670	356	10	52	711	9	627	6e-102	372
MDP0000627578	chr2	12745201	12746109	909	POL5_DROME	Drosophila melanogaster (Fruit fly)	Retrovirus-related Pol polyprotein from transposon opus	31,68	303	193	5	2	293	197	496	3e-34	145
MDP0000383381	chr2	12752321	12756465	4145	POLX_TOBAC	Nicotiana tabacum (Common tobacco)	Retrovirus-related Pol polyprotein from transposon TNT 1-94	31,3	965	581	17	58	989	56	971	3e-117	423
MDP0000406243	chr2	12757573	12758154	582	POLX_TOBAC	Nicotiana tabacum (Common tobacco)	Retrovirus-related Pol polyprotein from transposon TNT 1-94	44,79	192	106	0	1	192	492	683	2e-44	178
MDP0000406244	chr2	12758224	12760038	1815	POLX_TOBAC	Nicotiana tabacum (Common tobacco)	Retrovirus-related Pol polyprotein from transposon TNT 1-94	39,59	490	281	6	114	592	840	1325	3e-86	319
MDP0000168076	chr2	12764304	12768933	4630	ATAD3_XENTR	Xenopus tropicalis (Western clawed frog) (Silurana tropicalis)	ATPase family AAA domain-containing protein 3	37,41	548	301	9	57	579	42	572	1e-77	290
MDP0000421665	chr2	12776075	12776566	492	ATAD3_XENTR	Xenopus tropicalis (Western clawed frog) (Silurana tropicalis)	ATPase family AAA domain-containing protein 3	40,72	167	84	4	1	163	421	576	2e-20	98,2
MDP0000567298	chr2	12787002	12787781	780	ODP2_YEAST	Saccharomyces cerevisiae (Baker's yeast)	Dihydrolipoyllysine-residue acetyltransferase component of pyruvate dehydrogenase complex, mitochondrial	54,9	51	23	0	1	51	39	89	3e-10	65,9
MDP0000271408	chr2	12792590	12795842	3253	EPHX4_HUMAN	Homo sapiens (Human)	Epoxide hydrolase 4	28,38	148	74	4	22	140	47	191	2e-11	71,6
MDP0000208739	chr2	12795643	12796605	963	Y4466_ARATH	Arabidopsis thaliana (Mouse-ear cress)	ZF-HD homeobox protein At4g24660	44,93	207	81	5	112	318	46	219	1e-39	163
MDP0000310271	chr2	12871794	12875528	3735	GAT18_ARATH	Arabidopsis thaliana (Mouse-ear cress)	GATA transcription factor 18	45,45	231	79	8	155	347	74	295	2e-38	160
MDP0000234385	chr2	12876453	12884040	7588	NOL6_XENLA	Xenopus laevis (African clawed frog)	Nucleolar protein 6	28,17	1097	635	26	7	989	81	1138	2e-108	394
MDP0000312748	chr2	12880276	12885406	5131	PYRD2_BOVIN	Bos taurus (Bovine)	Pyridine nucleotide-disulfide oxidoreductase domain-containing protein 2	43,51	609	231	9	2	548	20	577	2e-124	446
MDP0000214338	chr2	12884755	12890953	6199	VPS39_MOUSE	Mus musculus (Mouse)	Vam6/Vps39-like protein	27,71	433	256	10	2	423	1	387	1e-40	169
MDP0000322165	chr2	12884770	12890381	5612	MAFL2_DICDI	Dictyostelium discoideum (Slime mold)	Maf-like protein DDB_G0281937	36,92	195	117	3	104	297	6	195	2e-25	116
MDP0000199595	chr2	12885687	12889979	4293	M810_ARATH	Arabidopsis thaliana (Mouse-ear cress)	Uncharacterized mitochondrial protein AtMg00810	36,3	146	93	0	377	522	43	188	2e-21	104
MDP0000221637	chr2	12886221	12887015	795	CM039_HUMAN	Homo sapiens (Human)	UPF0567 protein C13orf39	33,33	117	69	3	116	230	141	250	0,00000004	58,9
MDP0000312750	chr2	12887468	12893671	6204	VPS39_MOUSE	Mus musculus (Mouse)	Vam6/Vps39-like protein	30,18	391	259	8	2	382	1	387	1e-44	182
MDP0000226610	chr2	12889952	12891434	1483	M810_ARATH	Arabidopsis thaliana (Mouse-ear cress)	Uncharacterized mitochondrial protein AtMg00810	36,36	143	91	0	181	323	43	185	3e-21	102
MDP0000214339	chr2	12893130	12895296	2167	U195A_ARATH	Arabidopsis thaliana (Mouse-ear cress)	UPF0195 protein At1g68310	66,67	114	38	0	2	115	44	157	1e-34	144
MDP0000703737	chr2	12896763	12898773	2011	YJX4_SCHPO	Schizosaccharomyces pombe (Fission yeast)	CRAL-TRIO domain-containing protein C23B6.04c	34,6	211	129	2	41	251	632	833	1e-28	127
MDP0000583793	chr2	12903459	12904226	768	ZMYM5_HUMAN	Homo sapiens (Human)	Zinc finger MYM-type protein 5	44,27	131	69	3	127	255	521	649	1e-22	106
MDP0000900186	chr2	12907116	12911564	4449	DGK1_ARATH	Arabidopsis thaliana (Mouse-ear cress)	Diacylglycerol kinase 1	51,7	706	317	7	21	707	28	728	0	697
MDP0000256486	chr2	12924073	12925887	1815	SCL4_ARATH	Arabidopsis thaliana (Mouse-ear cress)	Scarecrow-like protein 4	61,11	612	202	13	1	604	1	584	1e-164	580
MDP0000287939	chr2	12934821	12937040	2220	POLX_TOBAC	Nicotiana tabacum (Common tobacco)	Retrovirus-related Pol polyprotein from transposon TNT 1-94	24,93	686	407	19	38	656	147	791	8e-45	182
MDP0000188110	chr2	12935881	12941076	5196	POLX_TOBAC	Nicotiana tabacum (Common tobacco)	Retrovirus-related Pol polyprotein from transposon TNT 1-94	28,5	386	234	11	330	705	586	939	3e-40	167
MDP0000251581	chr2	12941912	12946011	4100	DHSA1_ARATH	Arabidopsis thaliana (Mouse-ear cress)	Succinate dehydrogenase [ubiquinone] flavoprotein subunit 1, mitochondrial	89,52	601	51	2	1	589	1	601	0	1038
MDP0000813172	chr2	12947756	12951743	3988	DHSA1_ARATH	Arabidopsis thaliana (Mouse-ear cress)	Succinate dehydrogenase [ubiquinone] flavoprotein subunit 1, mitochondrial	93,41	607	36	1	3	605	28	634	0	1120
MDP0000420018	chr2	12966693	12970242	3550	POL3_DROME	Drosophila melanogaster (Fruit fly)	Retrovirus-related Pol polyprotein from transposon 17.6	40,88	411	237	3	681	1085	213	623	2e-92	341
MDP0000495572	chr2	13005743	13008453	2711	YG31B_YEAST	Saccharomyces cerevisiae (Baker's yeast)	Transposon Ty3-G Gag-Pol polyprotein	46,05	152	82	0	667	818	588	739	1e-34	149
MDP0000495573	chr2	13010951	13011997	1047	YG31B_YEAST	Saccharomyces cerevisiae (Baker's yeast)	Transposon Ty3-G Gag-Pol polyprotein	35,48	279	174	3	1	277	1174	1448	2e-38	160
MDP0000707669	chr2	13011333	13012637	1305	YG31B_YEAST	Saccharomyces cerevisiae (Baker's yeast)	Transposon Ty3-G Gag-Pol polyprotein	35,26	346	218	3	20	363	1107	1448	2e-55	216
MDP0000495574	chr2	13012000	13012794	795	RTF23_SCHPO	Schizosaccharomyces pombe (Fission yeast)	Retrotransposable element Tf2 155 kDa protein type 3	29,96	257	156	6	7	258	735	972	3e-26	118
MDP0000232211	chr2	13026345	13031624	5280	HELLS_HUMAN	Homo sapiens (Human)	Lymphoid-specific helicase	45,29	594	261	10	165	698	218	807	5e-137	488
MDP0000237539	chr2	13034806	13044590	9785	FB253_ARATH	Arabidopsis thaliana (Mouse-ear cress)	F-box protein At5g07610	27,81	338	207	15	688	1002	31	354	5e-16	87,4
MDP0000230091	chr2	13044154	13048650	4497	GSTZ_EUPES	Euphorbia esula (Leafy spurge)	Glutathione S-transferase zeta class	53,76	93	29	2	132	224	11	89	2e-17	90,5
MDP0000279516	chr2	13048115	13060146	12032	BAK1_ARATH	Arabidopsis thaliana (Mouse-ear cress)	BRASSINOSTEROID INSENSITIVE 1-associated receptor kinase 1	48,64	294	141	4	792	1079	277	566	2e-74	281
MDP0000230092	chr2	13050501	13052421	1921	ACCH1_ARATH	Arabidopsis thaliana (Mouse-ear cress)	1-aminocyclopropane-1-carboxylate oxidase homolog 1	54,98	311	132	3	13	316	56	365	4e-87	321
MDP0000744216	chr2	13058830	13064104	5275	RU17_ARATH	Arabidopsis thaliana (Mouse-ear cress)	U1 small nuclear ribonucleoprotein 70 kDa	75,55	229	51	2	1	229	1	224	6e-83	308
MDP0000532160	chr2	13066182	13067306	1125	CFDP2_TRAJA	Tragulus javanicus (Lesser Malay chevrotain)	Craniofacial development protein 2	28,52	263	163	7	97	343	227	480	1e-21	104
MDP0000616477	chr2	13070331	13071443	1113	FB341_ARATH	Arabidopsis thaliana (Mouse-ear cress)	F-box protein At5g49610	38,98	118	70	2	27	144	11	126	3e-13	76,6
MDP0000171364	chr2	13073604	13076145	2542	AN32_ARATH	Arabidopsis thaliana (Mouse-ear cress)	Acidic leucine-rich nuclear phosphoprotein 32-related protein	86,54	156	21	0	1	156	1	156	4e-66	252
MDP0000121961	chr2	13096038	13096424	387	DV4H_CATRO	Catharanthus roseus (Madagascar periwinkle) (Vinca rosea)	Deacetoxyvindoline 4-hydroxylase	48,74	119	61	0	8	126	37	155	3e-30	130
MDP0000801476	chr2	13096699	13098310	1612	ACCH1_ARATH	Arabidopsis thaliana (Mouse-ear cress)	1-aminocyclopropane-1-carboxylate oxidase homolog 1	51,83	355	129	2	11	324	12	365	8e-103	373
MDP0000615931	chr2	13111330	13112853	1524	POL2_MOUSE	Mus musculus (Mouse)	Retrovirus-related Pol polyprotein LINE-1	25,53	333	216	7	88	398	460	782	1e-26	121
MDP0000263674	chr2	13113017	13117140	4124	M820_ARATH	Arabidopsis thaliana (Mouse-ear cress)	Uncharacterized mitochondrial protein AtMg00820	44,71	85	33	2	576	655	1	76	0,000000008	63,2
MDP0000614707	chr2	13118827	13119398	572	POLX_TOBAC	Nicotiana tabacum (Common tobacco)	Retrovirus-related Pol polyprotein from transposon TNT 1-94	31,41	191	80	1	1	140	497	687	8e-22	102
MDP0000519435	chr2	13119130	13119396	267	POLX_TOBAC	Nicotiana tabacum (Common tobacco)	Retrovirus-related Pol polyprotein from transposon TNT 1-94	40,45	89	52	1	1	88	599	687	2e-12	70,9
MDP0000614709	chr2	13120065	13120532	468	POLX_TOBAC	Nicotiana tabacum (Common tobacco)	Retrovirus-related Pol polyprotein from transposon TNT 1-94	36,18	152	95	2	1	150	898	1049	2e-23	107
MDP0000614710	chr2	13120839	13121054	216	M810_ARATH	Arabidopsis thaliana (Mouse-ear cress)	Uncharacterized mitochondrial protein AtMg00810	44,29	70	39	0	1	70	156	225	2e-15	80,9
MDP0000120091	chr2	13121854	13123819	1966	M1250_ARATH	Arabidopsis thaliana (Mouse-ear cress)	Uncharacterized mitochondrial protein AtMg01250	43,48	69	39	0	250	318	12	80	1e-11	71,2
MDP0000914297	chr2	13169770	13171484	1715	PLT6_ARATH	Arabidopsis thaliana (Mouse-ear cress)	Probable polyol transporter 6	68,52	486	152	1	18	502	6	491	0	679
MDP0000194332	chr2	13203069	13207977	4909	U2A2B_NICPL	Nicotiana plumbaginifolia (Leadwort-leaved tobacco)	Splicing factor U2af large subunit B	85,68	377	51	2	257	633	200	573	0	663
MDP0000699888	chr2	13208869	13210086	1218	PP352_ARATH	Arabidopsis thaliana (Mouse-ear cress)	Pentatricopeptide repeat-containing protein At4g36680, mitochondrial	63,48	408	140	3	2	400	3	410	1e-150	532
MDP0000373481	chr2	13215488	13218158	2671	POL3_DROME	Drosophila melanogaster (Fruit fly)	Retrovirus-related Pol polyprotein from transposon 17.6	29,98	407	267	6	161	562	212	605	2e-48	194
MDP0000388671	chr2	13220683	13222791	2109	RPC5_HUMAN	Homo sapiens (Human)	DNA-directed RNA polymerase III subunit RPC5	28,91	128	72	3	113	222	24	150	0,000000008	60,8
MDP0000445544	chr2	13229570	13230223	654	CFDP2_TRAJA	Tragulus javanicus (Lesser Malay chevrotain)	Craniofacial development protein 2	28,19	149	103	2	12	158	334	480	0,00000004	58,2
MDP0000445546	chr2	13230728	13231168	441	RTBS_DROME	Drosophila melanogaster (Fruit fly)	Probable RNA-directed DNA polymerase from transposon BS	34,01	147	93	2	4	146	452	598	2e-13	74,7
MDP0000594482	chr2	13241934	13242863	930	POLG_PVCV2	Petunia vein clearing virus (isolate Hohn) (PVCV)	Genome polyprotein	42,76	304	173	1	4	307	1397	1699	4e-66	251
MDP0000233474	chr2	13251299	13254447	3149	AMP22_MACIN	Macadamia integrifolia (Macadamia nut)	Vicilin-like antimicrobial peptides 2-2	23,69	363	243	7	75	417	287	635	5e-20	100
MDP0000233475	chr2	13255068	13258023	2956	P2C80_ARATH	Arabidopsis thaliana (Mouse-ear cress)	Probable protein phosphatase 2C 80	60,25	395	117	8	56	429	37	412	2e-110	399
MDP0000233476	chr2	13262871	13263805	935	NEUL_PONAB	Pongo abelii (Sumatran orangutan)	Neurolysin, mitochondrial	28,63	248	129	4	16	216	174	420	4e-23	108
MDP0000233477	chr2	13267001	13270608	3608	MGP_ARATH	Arabidopsis thaliana (Mouse-ear cress)	Zinc finger protein MAGPIE	88,61	158	18	0	100	257	44	201	3e-80	299
MDP0000466227	chr2	13276542	13276973	432	POL2_MOUSE	Mus musculus (Mouse)	Retrovirus-related Pol polyprotein LINE-1	35,04	137	74	5	9	135	460	591	8e-13	72,4
MDP0000251332	chr2	13279945	13285109	5165	GBF1_ARATH	Arabidopsis thaliana (Mouse-ear cress)	G-box-binding factor 1	58,79	347	103	9	44	386	5	315	1e-84	313
MDP0000139971	chr2	13285923	13292998	7076	SCL15_ARATH	Arabidopsis thaliana (Mouse-ear cress)	Scarecrow-like protein 15	53,65	479	170	13	84	540	36	484	2e-125	450
MDP0000539478	chr2	13313083	13315971	2889	POL3_DROME	Drosophila melanogaster (Fruit fly)	Retrovirus-related Pol polyprotein from transposon 17.6	32,75	345	227	2	1	344	264	604	2e-43	178
MDP0000258566	chr2	13315546	13319825	4280	HT1_ARATH	Arabidopsis thaliana (Mouse-ear cress)	Serine/threonine-protein kinase HT1	36,13	274	151	9	47	308	82	343	1e-37	157
MDP0000813186	chr2	13334623	13336357	1735	COGT2_ARATH	Arabidopsis thaliana (Mouse-ear cress)	Cytokinin-O-glucosyltransferase 2	52,06	486	222	6	1	479	1	482	9e-150	530
MDP0000370586	chr2	13335135	13339284	4150	Y3720_ARATH	Arabidopsis thaliana (Mouse-ear cress)	UPF0481 protein At3g47200	54,1	61	27	1	1	60	351	411	6e-11	67,8
MDP0000230511	chr2	13350353	13352228	1876	ATB40_ARATH	Arabidopsis thaliana (Mouse-ear cress)	Homeobox-leucine zipper protein ATHB-40	55,61	214	84	4	11	215	6	217	4e-53	207
MDP0000370593	chr2	13361138	13361998	861	POLX_TOBAC	Nicotiana tabacum (Common tobacco)	Retrovirus-related Pol polyprotein from transposon TNT 1-94	51,9	158	76	0	1	158	818	975	8e-44	176
MDP0000683468	chr2	13361419	13362036	618	COPIA_DROME	Drosophila melanogaster (Fruit fly)	Copia protein	34,18	196	121	3	9	203	1203	1391	2e-23	108
MDP0000672206	chr2	13361777	13363045	1269	POLX_TOBAC	Nicotiana tabacum (Common tobacco)	Retrovirus-related Pol polyprotein from transposon TNT 1-94	34,58	428	265	5	2	418	902	1325	9e-59	228
MDP0000472581	chr2	13365870	13368929	3060	POLX_TOBAC	Nicotiana tabacum (Common tobacco)	Retrovirus-related Pol polyprotein from transposon TNT 1-94	35,8	1039	611	16	25	1015	295	1325	0	649
MDP0000672208	chr2	13366596	13367583	988	BD31A_ORYSJ	Oryza sativa subsp. japonica (Rice)	Protein BUD31 homolog 1	91,23	114	10	0	3	116	32	145	4e-59	226
MDP0000497723	chr2	13371584	13374482	2899	POLX_TOBAC	Nicotiana tabacum (Common tobacco)	Retrovirus-related Pol polyprotein from transposon TNT 1-94	29,49	858	540	13	1	812	112	950	3e-96	353
MDP0000181420	chr2	13373512	13378699	5188	XPP1_HUMAN	Homo sapiens (Human)	Xaa-Pro aminopeptidase 1	41,13	603	296	10	65	654	7	563	1e-131	470
MDP0000253718	chr2	13374133	13376268	2136	SMD2_DROME	Drosophila melanogaster (Fruit fly)	Probable small nuclear ribonucleoprotein Sm D2	88,89	90	10	0	50	139	23	112	2e-35	147
MDP0000181421	chr2	13380314	13381709	1396	WRBA_SYNFM	Syntrophobacter fumaroxidans (strain DSM 10017 / MPOB)	Flavoprotein wrbA	41,15	226	104	6	63	284	1	201	3e-38	158
MDP0000681694	chr2	13396744	13397286	543	POLX_TOBAC	Nicotiana tabacum (Common tobacco)	Retrovirus-related Pol polyprotein from transposon TNT 1-94	30	160	99	4	26	179	456	608	5e-13	73,9
MDP0000244946	chr2	13399641	13400828	1188	UFOG5_MANES	Manihot esculenta (Cassava) (Manioc)	Anthocyanidin 3-O-glucosyltransferase 5	56,36	385	166	2	1	385	95	477	2e-117	422
MDP0000279149	chr2	13403660	13403971	312	UFOG5_MANES	Manihot esculenta (Cassava) (Manioc)	Anthocyanidin 3-O-glucosyltransferase 5	55,56	90	40	0	1	90	385	474	4e-20	96,3
MDP0000600192	chr2	13407288	13408727	1440	UFOG5_MANES	Manihot esculenta (Cassava) (Manioc)	Anthocyanidin 3-O-glucosyltransferase 5	55,7	474	203	4	1	469	6	477	6e-143	507
MDP0000818140	chr2	13413821	13415236	1416	UFOG5_MANES	Manihot esculenta (Cassava) (Manioc)	Anthocyanidin 3-O-glucosyltransferase 5	58,14	442	170	6	1	429	6	445	1e-142	506
MDP0000754375	chr2	13418828	13419970	1143	RNHX1_ARATH	Arabidopsis thaliana (Mouse-ear cress)	Putative ribonuclease H protein At1g65750	29,26	270	184	5	19	283	7	274	5e-25	115
MDP0000251883	chr2	13438646	13440107	1462	UFOG5_MANES	Manihot esculenta (Cassava) (Manioc)	Anthocyanidin 3-O-glucosyltransferase 5	52,65	471	164	5	6	420	7	474	2e-126	452
MDP0000317920	chr2	13455793	13457295	1503	MRS23_ARATH	Arabidopsis thaliana (Mouse-ear cress)	Magnesium transporter MRS2-3	81,48	81	15	0	255	335	47	127	1e-22	107
MDP0000134151	chr2	13475386	13477049	1664	UFOG5_MANES	Manihot esculenta (Cassava) (Manioc)	Anthocyanidin 3-O-glucosyltransferase 5	56,25	160	63	2	147	305	201	354	2e-43	177
MDP0000135820	chr2	13485708	13489591	3884	UFOG5_MANES	Manihot esculenta (Cassava) (Manioc)	Anthocyanidin 3-O-glucosyltransferase 5	53,51	456	148	5	130	531	27	472	7e-126	451
MDP0000162597	chr2	13490887	13492720	1834	NFS2_ARATH	Arabidopsis thaliana (Mouse-ear cress)	Cysteine desulfurase 2, chloroplastic	77,78	144	31	1	23	166	321	463	5e-55	213
MDP0000248148	chr2	13491470	13493066	1597	UFOG5_MANES	Manihot esculenta (Cassava) (Manioc)	Anthocyanidin 3-O-glucosyltransferase 5	60,17	477	179	4	1	476	6	472	6e-164	577
MDP0000233714	chr2	13499239	13501763	2525	BEH2_ARATH	Arabidopsis thaliana (Mouse-ear cress)	BES1/BZR1 homolog protein 2	70,42	311	76	7	93	398	16	315	2e-82	306
MDP0000805105	chr2	13509776	13510132	357	UFOG5_MANES	Manihot esculenta (Cassava) (Manioc)	Anthocyanidin 3-O-glucosyltransferase 5	58,42	101	42	0	1	101	6	106	7e-28	122
MDP0000912152	chr2	13531480	13533344	1865	MRS23_ARATH	Arabidopsis thaliana (Mouse-ear cress)	Magnesium transporter MRS2-3	66,76	343	101	6	50	387	47	381	4e-91	335
MDP0000851291	chr2	13534021	13536100	2080	RCE1_ARATH	Arabidopsis thaliana (Mouse-ear cress)	NEDD8-conjugating enzyme Ubc12	84,78	184	27	1	5	187	1	184	1e-91	335
MDP0000739650	chr2	13534505	13535386	882	POLX_TOBAC	Nicotiana tabacum (Common tobacco)	Retrovirus-related Pol polyprotein from transposon TNT 1-94	34,01	297	169	9	1	293	1012	1285	2e-32	139
MDP0000576390	chr2	13545226	13546350	1125	GGPPS_HEVBR	Hevea brasiliensis (Para rubber tree)	Geranylgeranyl pyrophosphate synthase, chloroplastic	75,86	377	81	6	1	374	1	370	1e-136	486
MDP0000668869	chr2	13545340	13546464	1125	GGPPS_HEVBR	Hevea brasiliensis (Para rubber tree)	Geranylgeranyl pyrophosphate synthase, chloroplastic	75,86	377	81	6	1	374	1	370	1e-136	486
MDP0000802715	chr2	13556004	13557125	1122	U496I_ARATH	Arabidopsis thaliana (Mouse-ear cress)	UPF0496 protein At2g18630	56,84	380	153	4	1	371	1	378	3e-98	358
MDP0000638222	chr2	13559712	13560536	825	U496I_ARATH	Arabidopsis thaliana (Mouse-ear cress)	UPF0496 protein At2g18630	58,46	272	111	2	1	272	109	378	3e-66	251
MDP0000638224	chr2	13562493	13570895	8403	PP139_ARATH	Arabidopsis thaliana (Mouse-ear cress)	Pentatricopeptide repeat-containing protein At2g01390	62,5	64	23	1	1	63	128	191	4e-16	84,3
MDP0000718544	chr2	13564218	13569815	5598	C109A_MOUSE	Mus musculus (Mouse)	Coiled-coil domain-containing protein 109A	33,93	112	74	0	216	327	211	322	8e-13	75,1
MDP0000121846	chr2	13564757	13567013	2257	PP139_ARATH	Arabidopsis thaliana (Mouse-ear cress)	Pentatricopeptide repeat-containing protein At2g01390	47,16	422	164	7	1	367	102	519	2e-96	352
MDP0000245196	chr2	13565477	13569733	4257	PP139_ARATH	Arabidopsis thaliana (Mouse-ear cress)	Pentatricopeptide repeat-containing protein At2g01390	46,59	498	207	9	68	512	28	519	4e-118	425
MDP0000203790	chr2	13588296	13593252	4957	SCP18_ARATH	Arabidopsis thaliana (Mouse-ear cress)	Serine carboxypeptidase-like 18	42,13	470	179	10	19	431	25	458	2e-93	343
MDP0000718559	chr2	13594974	13595396	423	POL2_DROME	Drosophila melanogaster (Fruit fly)	Retrovirus-related Pol polyprotein from transposon 297	43,88	139	75	1	3	138	277	415	4e-24	110
MDP0000203792	chr2	13595582	13597582	2001	RTF23_SCHPO	Schizosaccharomyces pombe (Fission yeast)	Retrotransposable element Tf2 155 kDa protein type 3	27,56	352	221	9	3	323	685	1033	3e-27	123
MDP0000202875	chr2	13605043	13606913	1871	RN185_CHICK	Gallus gallus (Chicken)	RING finger protein 185	54,74	95	36	2	19	112	29	117	1e-24	114
MDP0000146240	chr2	13618220	13619323	1104	GATL2_ARATH	Arabidopsis thaliana (Mouse-ear cress)	Probable galacturonosyltransferase-like 2	74,47	329	75	4	40	365	16	338	9e-134	476
MDP0000192956	chr2	13634036	13634776	741	SCAR1_ARATH	Arabidopsis thaliana (Mouse-ear cress)	Protein SCAR1	60,47	43	17	0	141	183	7	49	0,0000003	54,7
MDP0000733437	chr2	13650872	13651072	201	ANM42_ORYSJ	Oryza sativa subsp. japonica (Rice)	Probable protein arginine N-methyltransferase 4.2	80,39	51	10	0	6	56	119	169	3e-18	90,1
MDP0000256090	chr2	13652007	13655134	3128	MGP_ARATH	Arabidopsis thaliana (Mouse-ear cress)	Zinc finger protein MAGPIE	75,94	133	32	0	102	234	51	183	2e-51	202
MDP0000598138	chr2	13681401	13684910	3510	POLX_TOBAC	Nicotiana tabacum (Common tobacco)	Retrovirus-related Pol polyprotein from transposon TNT 1-94	48,61	72	37	0	1	72	978	1049	9e-14	75,5
MDP0000598139	chr2	13684978	13685460	483	POLX_TOBAC	Nicotiana tabacum (Common tobacco)	Retrovirus-related Pol polyprotein from transposon TNT 1-94	49,23	130	63	2	16	144	811	938	9e-27	119
MDP0000598141	chr2	13686286	13687665	1380	POLX_TOBAC	Nicotiana tabacum (Common tobacco)	Retrovirus-related Pol polyprotein from transposon TNT 1-94	37,57	181	107	1	72	252	332	506	3e-24	112
MDP0000317067	chr2	13687793	13692868	5076	RTC2_YEAST	Saccharomyces cerevisiae (Baker's yeast)	Protein RTC2	24,72	271	161	9	31	281	12	259	9e-13	74,7
MDP0000507990	chr2	13698176	13699765	1590	POL3_DROME	Drosophila melanogaster (Fruit fly)	Retrovirus-related Pol polyprotein from transposon 17.6	39,37	414	243	4	70	476	211	623	1e-88	327
MDP0000169047	chr2	13714499	13716487	1989	PSYR1_ARATH	Arabidopsis thaliana (Mouse-ear cress)	Tyrosine-sulfated glycopeptide receptor 1	36,04	283	164	7	355	623	795	1074	1e-41	172
MDP0000169048	chr2	13719592	13720533	942	M820_ARATH	Arabidopsis thaliana (Mouse-ear cress)	Uncharacterized mitochondrial protein AtMg00820	44,66	103	50	1	27	129	34	129	3e-15	81,3
MDP0000550186	chr2	13721272	13722519	1248	POLX_TOBAC	Nicotiana tabacum (Common tobacco)	Retrovirus-related Pol polyprotein from transposon TNT 1-94	70,05	414	124	0	1	414	914	1327	2e-172	605
MDP0000550187	chr2	13722544	13722825	282	POLX_TOBAC	Nicotiana tabacum (Common tobacco)	Retrovirus-related Pol polyprotein from transposon TNT 1-94	61,05	95	29	1	7	93	810	904	4e-25	113
MDP0000550188	chr2	13722909	13723304	396	POLX_TOBAC	Nicotiana tabacum (Common tobacco)	Retrovirus-related Pol polyprotein from transposon TNT 1-94	64,29	56	20	0	1	56	659	714	1e-15	81,6
MDP0000550189	chr2	13723447	13724528	1082	POLX_TOBAC	Nicotiana tabacum (Common tobacco)	Retrovirus-related Pol polyprotein from transposon TNT 1-94	53,69	203	86	4	3	201	252	450	9e-53	207
MDP0000267386	chr2	13725543	13732047	6505	Y5188_ARATH	Arabidopsis thaliana (Mouse-ear cress)	Probable LRR receptor-like serine/threonine-protein kinase At1g51880	31,58	209	135	3	449	650	624	831	2e-25	117
MDP0000820019	chr2	13731685	13732173	489	Y2899_ARATH	Arabidopsis thaliana (Mouse-ear cress)	Probable leucine-rich repeat receptor-like protein kinase At2g28990	40,74	162	93	2	3	162	616	776	7e-29	126
MDP0000370922	chr2	13733384	13733872	489	Y2899_ARATH	Arabidopsis thaliana (Mouse-ear cress)	Probable leucine-rich repeat receptor-like protein kinase At2g28990	40,74	162	93	2	3	162	616	776	7e-29	126
MDP0000475278	chr2	13739043	13739595	553	POLX_TOBAC	Nicotiana tabacum (Common tobacco)	Retrovirus-related Pol polyprotein from transposon TNT 1-94	34,31	137	80	4	1	132	137	268	2e-12	71,6
MDP0000480275	chr2	13745185	13746143	959	YG31B_YEAST	Saccharomyces cerevisiae (Baker's yeast)	Transposon Ty3-G Gag-Pol polyprotein	33,56	146	93	2	149	294	584	725	2e-14	79,7
MDP0000565968	chr2	13745279	13746098	820	YI31B_YEAST	Saccharomyces cerevisiae (Baker's yeast)	Transposon Ty3-I Gag-Pol polyprotein	35	260	160	5	9	267	702	953	9e-37	154
MDP0000244738	chr2	13748847	13752142	3296	DAR1_ARATH	Arabidopsis thaliana (Mouse-ear cress)	Protein DA1-related 1	70,25	521	135	6	38	548	44	554	0	699
MDP0000244739	chr2	13753708	13755854	2147	PP450_ARATH	Arabidopsis thaliana (Mouse-ear cress)	Pentatricopeptide repeat-containing protein At5g66631	57,5	80	34	0	1	80	232	311	3e-20	99
MDP0000770390	chr2	13759117	13760979	1863	CRK1_ARATH	Arabidopsis thaliana (Mouse-ear cress)	Cysteine-rich receptor-like protein kinase 1	33,45	296	148	10	326	585	304	586	7e-28	125
MDP0000224858	chr2	13764560	13769564	5005	SPG21_DANRE	Danio rerio (Zebrafish) (Brachydanio rerio)	Maspardin	34,71	340	143	7	85	418	9	275	2e-43	177
MDP0000163488	chr2	13771492	13773586	2095	SPG21_DANRE	Danio rerio (Zebrafish) (Brachydanio rerio)	Maspardin	45,83	120	65	0	37	156	156	275	6e-24	111
MDP0000130825	chr2	13802927	13809427	6501	BLH2_ARATH	Arabidopsis thaliana (Mouse-ear cress)	BEL1-like homeodomain protein 2	68,18	308	44	6	362	667	311	566	4e-113	409
MDP0000277584	chr2	13816145	13816933	789	HSP70_MAIZE	Zea mays (Maize)	Heat shock 70 kDa protein	81,25	48	8	1	92	138	17	64	5e-16	83,6
MDP0000231495	chr2	13843296	13851385	8090	SUVR5_ARATH	Arabidopsis thaliana (Mouse-ear cress)	Histone-lysine N-methyltransferase SUVR5	49,57	1162	481	17	351	1456	1	1113	0	1084
MDP0000229869	chr2	13867129	13867641	513	ST14_SOLTU	Solanum tuberosum (Potato)	STS14 protein	44,53	137	71	2	28	159	78	214	4e-30	130
MDP0000318822	chr2	13872026	13872454	429	ST14_SOLTU	Solanum tuberosum (Potato)	STS14 protein	60	75	29	1	30	104	90	163	2e-18	91,3
MDP0000133245	chr2	13885004	13885516	513	ST14_SOLTU	Solanum tuberosum (Potato)	STS14 protein	44,53	137	71	2	28	159	78	214	4e-30	130
MDP0000483122	chr2	14033487	14034980	1494	POLX_TOBAC	Nicotiana tabacum (Common tobacco)	Retrovirus-related Pol polyprotein from transposon TNT 1-94	40,61	495	278	9	1	482	830	1321	3e-95	349
MDP0000676170	chr2	14035340	14039596	4257	POLX_TOBAC	Nicotiana tabacum (Common tobacco)	Retrovirus-related Pol polyprotein from transposon TNT 1-94	41,05	497	277	9	907	1390	828	1321	6e-98	360
MDP0000483124	chr2	14035584	14037705	2122	POLX_TOBAC	Nicotiana tabacum (Common tobacco)	Retrovirus-related Pol polyprotein from transposon TNT 1-94	46,15	78	42	0	365	442	550	627	1e-15	84,3
MDP0000676174	chr2	14055711	14056295	585	COPIA_DROME	Drosophila melanogaster (Fruit fly)	Copia protein	39,18	171	100	2	8	174	1221	1391	6e-30	130
MDP0000228858	chr2	14069834	14071328	1495	PLA2_ORYSJ	Oryza sativa subsp. japonica (Rice)	Protein terminal ear1 homolog	43,48	161	72	5	140	296	458	603	8e-29	127
MDP0000684362	chr2	14072395	14073964	1570	POL4_DROME	Drosophila melanogaster (Fruit fly)	Retrovirus-related Pol polyprotein from transposon 412	25,62	160	113	1	157	316	964	1117	2e-11	70,5
MDP0000684365	chr2	14075546	14075866	321	CK5P3_ARATH	Arabidopsis thaliana (Mouse-ear cress)	CDK5RAP3-like protein	67,86	84	27	0	3	86	48	131	3e-32	137
MDP0000217430	chr2	14076225	14077871	1647	GTE6_ARATH	Arabidopsis thaliana (Mouse-ear cress)	Transcription factor GTE6	40	85	51	0	273	357	222	306	7e-11	68,6
MDP0000483601	chr2	14092707	14094599	1893	RTF22_SCHPO	Schizosaccharomyces pombe (Fission yeast)	Retrotransposable element Tf2 155 kDa protein type 2	24,17	542	363	17	101	628	750	1257	1e-32	142
MDP0000185820	chr2	14100918	14104487	3570	WAKLO_ARATH	Arabidopsis thaliana (Mouse-ear cress)	Wall-associated receptor kinase-like 14	56,76	666	262	10	50	704	56	706	0	722
MDP0000448999	chr2	14109507	14112845	3339	ZMYM1_HUMAN	Homo sapiens (Human)	Zinc finger MYM-type protein 1	26,6	421	224	10	161	548	452	820	3e-31	137
MDP0000285761	chr2	14112461	14115834	3374	RGA4_SOLBU	Solanum bulbocastanum (Wild potato)	Putative disease resistance protein RGA4	33,58	667	366	22	33	676	349	961	6e-64	246
MDP0000377950	chr2	14115323	14117733	2411	POL2_MOUSE	Mus musculus (Mouse)	Retrovirus-related Pol polyprotein LINE-1	24,44	225	155	3	418	633	469	687	2e-19	98,2
MDP0000147219	chr2	14118665	14121148	2484	RGA4_SOLBU	Solanum bulbocastanum (Wild potato)	Putative disease resistance protein RGA4	33,95	645	351	21	9	632	371	961	9e-62	239
MDP0000644260	chr2	14123513	14126041	2529	RGA4_SOLBU	Solanum bulbocastanum (Wild potato)	Putative disease resistance protein RGA4	33,95	645	351	21	9	632	371	961	8e-63	242
MDP0000259651	chr2	14127152	14131855	4704	POLX_TOBAC	Nicotiana tabacum (Common tobacco)	Retrovirus-related Pol polyprotein from transposon TNT 1-94	24,84	471	235	9	338	694	419	884	1e-35	152
MDP0000909751	chr2	14131618	14136082	4465	VP13C_DICDI	Dictyostelium discoideum (Slime mold)	Putative vacuolar protein sorting-associated protein 13C	22,81	320	166	9	100	346	3361	3672	0,00000001	62
MDP0000151128	chr2	14135416	14136730	1315	CLCE_ARATH	Arabidopsis thaliana (Mouse-ear cress)	Chloride channel protein CLC-e	71,52	165	47	0	65	229	258	422	1e-42	172
MDP0000311184	chr2	14143787	14151082	7296	U420_DICDI	Dictyostelium discoideum (Slime mold)	UPF0420 protein	27,72	184	114	5	188	370	52	217	5e-14	79,7
MDP0000311185	chr2	14151439	14155792	4354	GPA2_SOYBN	Glycine max (Soybean) (Glycine hispida)	Guanine nucleotide-binding protein alpha-2 subunit	36,36	319	162	12	491	808	37	315	5e-41	170
MDP0000563370	chr2	14160019	14160609	591	COPIA_DROME	Drosophila melanogaster (Fruit fly)	Copia protein	38,5	187	103	4	6	189	1223	1400	3e-24	111
MDP0000563371	chr2	14161384	14164466	3083	M820_ARATH	Arabidopsis thaliana (Mouse-ear cress)	Uncharacterized mitochondrial protein AtMg00820	46,97	66	32	1	375	437	25	90	1e-10	68,2
MDP0000219558	chr2	14169456	14170983	1528	MHCKC_DICDI	Dictyostelium discoideum (Slime mold)	Myosin heavy chain kinase C	29,73	222	123	8	203	417	503	698	2e-16	87,4
MDP0000290731	chr2	14190321	14198843	8523	Y1669_ARATH	Arabidopsis thaliana (Mouse-ear cress)	Uncharacterized oxidoreductase At1g06690, chloroplastic	53,18	314	80	6	53	313	78	377	2e-80	298
MDP0000266051	chr2	14192916	14202239	9324	Y1475_ARATH	Arabidopsis thaliana (Mouse-ear cress)	B3 domain-containing protein At1g49475	40,87	115	59	2	468	582	41	146	1e-16	89,4
MDP0000146397	chr2	14200188	14200970	783	VRN1_ARATH	Arabidopsis thaliana (Mouse-ear cress)	B3 domain-containing transcription factor VRN1	37,96	137	74	3	13	140	4	138	7e-20	97,1
MDP0000298218	chr2	14203700	14205746	2047	Y1475_ARATH	Arabidopsis thaliana (Mouse-ear cress)	B3 domain-containing protein At1g49475	39,85	133	71	2	4	136	23	146	1e-19	97,4
MDP0000668161	chr2	14212162	14212895	734	POL_FFV	Feline foamy virus (FFV) (Feline syncytial virus)	Pro-Pol polyprotein	36,21	116	63	4	6	112	873	986	8e-10	63,9
MDP0000571506	chr2	14212705	14213058	354	POLY_DROME	Drosophila melanogaster (Fruit fly)	Retrovirus-related Pol polyprotein from transposon gypsy	34,19	117	77	0	1	117	276	392	8e-15	79
MDP0000668163	chr2	14214010	14214585	576	POL3_DROME	Drosophila melanogaster (Fruit fly)	Retrovirus-related Pol polyprotein from transposon 17.6	29,79	188	123	2	9	191	376	559	1e-12	72,8
MDP0000668164	chr2	14214601	14215035	435	YI31B_YEAST	Saccharomyces cerevisiae (Baker's yeast)	Transposon Ty3-I Gag-Pol polyprotein	38,81	134	72	1	5	138	642	765	2e-18	90,9
MDP0000146760	chr2	14217836	14220747	2912	NFYB9_ARATH	Arabidopsis thaliana (Mouse-ear cress)	Nuclear transcription factor Y subunit B-9	70,97	124	32	2	99	219	8	130	3e-47	188
MDP0000226894	chr2	14226861	14227390	530	Y1475_ARATH	Arabidopsis thaliana (Mouse-ear cress)	B3 domain-containing protein At1g49475	40,3	134	68	3	11	138	22	149	3e-19	93,6
MDP0000227080	chr2	14229134	14230186	1053	Y1475_ARATH	Arabidopsis thaliana (Mouse-ear cress)	B3 domain-containing protein At1g49475	41,59	113	65	1	11	123	22	133	3e-18	92,4
MDP0000236750	chr2	14230684	14237543	6860	VRN1_ARATH	Arabidopsis thaliana (Mouse-ear cress)	B3 domain-containing transcription factor VRN1	28,66	335	183	8	441	721	4	336	4e-27	124
MDP0000316701	chr2	14230940	14233970	3031	VRN1_ARATH	Arabidopsis thaliana (Mouse-ear cress)	B3 domain-containing transcription factor VRN1	28,96	335	182	8	20	300	4	336	1e-27	125
MDP0000130759	chr2	14237634	14242366	4733	SIRT6_HUMAN	Homo sapiens (Human)	NAD-dependent deacetylase sirtuin-6	49,23	130	60	1	59	182	145	274	2e-29	130
MDP0000120828	chr2	14238506	14242706	4201	PTRB_MORLA	Moraxella lacunata	Protease 2	35,23	193	121	3	421	611	448	638	4e-26	120
MDP0000441105	chr2	14248430	14249308	879	POLR_DROME	Drosophila melanogaster (Fruit fly)	Retrovirus-related Pol polyprotein from type-2 retrotransposable element R2DM	24,9	241	156	5	25	249	474	705	2e-12	73,2
MDP0000221113	chr2	14250273	14252575	2303	SIRT6_HUMAN	Homo sapiens (Human)	NAD-dependent deacetylase sirtuin-6	42,75	138	65	1	1	138	1	124	2e-24	110
MDP0000316521	chr2	14250472	14253336	2865	MOCOS_SOLLC	Solanum lycopersicum (Tomato) (Lycopersicon esculentum)	Molybdenum cofactor sulfurase	25,31	320	188	10	118	403	6	308	2e-16	88,2
MDP0000226661	chr2	14261747	14264891	3145	CDA7L_HUMAN	Homo sapiens (Human)	Cell division cycle-associated 7-like protein	51,89	106	49	2	162	265	343	448	7e-25	115
MDP0000226662	chr2	14267401	14269445	2045	GDL38_ARATH	Arabidopsis thaliana (Mouse-ear cress)	GDSL esterase/lipase At2g23540	69,39	379	106	2	4	378	14	386	2e-156	552
MDP0000543596	chr2	14270558	14271772	1215	POL2_MOUSE	Mus musculus (Mouse)	Retrovirus-related Pol polyprotein LINE-1	24,9	245	152	7	2	224	548	782	3e-15	83,2
MDP0000291800	chr2	14271540	14273061	1522	PP115_ARATH	Arabidopsis thaliana (Mouse-ear cress)	Pentatricopeptide repeat-containing protein At1g71460, chloroplastic	59,53	425	152	3	6	410	242	666	5e-146	518
MDP0000193801	chr2	14273931	14276983	3053	M820_ARATH	Arabidopsis thaliana (Mouse-ear cress)	Uncharacterized mitochondrial protein AtMg00820	53,26	92	43	0	45	136	1	92	5e-20	98,6
MDP0000463489	chr2	14275921	14277943	2023	PP115_ARATH	Arabidopsis thaliana (Mouse-ear cress)	Pentatricopeptide repeat-containing protein At1g71460, chloroplastic	60,46	435	154	3	41	457	232	666	1e-152	540
MDP0000224390	chr2	14276772	14279070	2299	DOF34_ARATH	Arabidopsis thaliana (Mouse-ear cress)	Dof zinc finger protein DOF3.4	91,07	56	5	0	31	86	26	81	4e-28	125
MDP0000745555	chr2	14284557	14284877	321	COPIA_DROME	Drosophila melanogaster (Fruit fly)	Copia protein	46,34	82	44	0	1	82	952	1033	2e-16	84,7
MDP0000745556	chr2	14284902	14285732	831	POLX_TOBAC	Nicotiana tabacum (Common tobacco)	Retrovirus-related Pol polyprotein from transposon TNT 1-94	37,17	226	122	5	1	217	872	1086	4e-31	135
MDP0000428242	chr2	14307002	14308423	1422	POLX_TOBAC	Nicotiana tabacum (Common tobacco)	Retrovirus-related Pol polyprotein from transposon TNT 1-94	36,3	281	157	6	1	272	872	1139	4e-39	162
MDP0000235272	chr2	14311868	14315135	3268	POLX_TOBAC	Nicotiana tabacum (Common tobacco)	Retrovirus-related Pol polyprotein from transposon TNT 1-94	38,53	231	132	4	434	655	1006	1235	3e-39	164
MDP0000606784	chr2	14318407	14319905	1499	RTF21_SCHPO	Schizosaccharomyces pombe (Fission yeast)	Retrotransposable element Tf2 155 kDa protein type 1	29,22	154	101	5	2	153	1082	1229	2e-11	68,6
MDP0000690626	chr2	14350217	14351185	969	YG31B_YEAST	Saccharomyces cerevisiae (Baker's yeast)	Transposon Ty3-G Gag-Pol polyprotein	42,59	216	118	2	104	319	576	785	1e-43	177
MDP0000690627	chr2	14352356	14352886	531	YI31B_YEAST	Saccharomyces cerevisiae (Baker's yeast)	Transposon Ty3-I Gag-Pol polyprotein	41,38	174	100	1	1	172	1200	1373	2e-28	125
MDP0000590312	chr2	14368245	14371737	3493	POLX_TOBAC	Nicotiana tabacum (Common tobacco)	Retrovirus-related Pol polyprotein from transposon TNT 1-94	39,07	878	484	11	160	995	457	1325	5e-161	568
MDP0000637846	chr2	14369045	14369392	348	POLX_TOBAC	Nicotiana tabacum (Common tobacco)	Retrovirus-related Pol polyprotein from transposon TNT 1-94	31,91	94	59	2	15	106	1235	1325	0,00000003	57
MDP0000514658	chr2	14370558	14371578	1021	PNAE_RAUSE	Rauvolfia serpentina (Serpentwood) (Devilpepper)	Polyneuridine-aldehyde esterase	48,46	260	134	0	2	261	3	262	5e-74	277
MDP0000832757	chr2	14379282	14382995	3714	GLR27_ARATH	Arabidopsis thaliana (Mouse-ear cress)	Glutamate receptor 2.7	54,74	875	376	10	28	900	31	887	0	899
MDP0000832758	chr2	14383227	14383880	654	FLA20_ARATH	Arabidopsis thaliana (Mouse-ear cress)	Putative fasciclin-like arabinogalactan protein 20	35,97	139	77	5	39	174	66	195	0,0000001	56,6
MDP0000245067	chr2	14386734	14387117	384	PM14_ARATH	Arabidopsis thaliana (Mouse-ear cress)	Pre-mRNA branch site p14-like protein	78,26	115	20	2	1	110	1	115	2e-45	180
MDP0000314364	chr2	14387661	14389373	1713	CAPP2_SOYBN	Glycine max (Soybean) (Glycine hispida)	Phosphoenolpyruvate carboxylase	71,96	271	37	1	93	324	402	672	3e-98	358
MDP0000230863	chr2	14393315	14395032	1718	TFH47_SCHPO	Schizosaccharomyces pombe (Fission yeast)	TFIIH basal transcription factor complex p47 subunit	43,68	87	49	0	2	88	103	189	9e-16	83,6
MDP0000230864	chr2	14395645	14396484	840	PP247_ARATH	Arabidopsis thaliana (Mouse-ear cress)	Pentatricopeptide repeat-containing protein At3g22470, mitochondrial	45,82	275	149	0	1	275	236	510	1e-68	259
MDP0000478719	chr2	14397133	14397327	195	GLR29_ARATH	Arabidopsis thaliana (Mouse-ear cress)	Glutamate receptor 2.9	50,88	57	28	0	4	60	24	80	3e-11	67
MDP0000319550	chr2	14398974	14405857	6884	PPR38_ARATH	Arabidopsis thaliana (Mouse-ear cress)	Putative pentatricopeptide repeat-containing protein At1g12700, mitochondrial	45,37	518	282	1	71	588	70	586	1e-138	494
MDP0000274812	chr2	14402807	14407255	4449	GLR27_ARATH	Arabidopsis thaliana (Mouse-ear cress)	Glutamate receptor 2.7	50,09	573	268	7	214	786	325	879	1e-144	514
MDP0000535201	chr2	14407680	14419292	11613	POLX_TOBAC	Nicotiana tabacum (Common tobacco)	Retrovirus-related Pol polyprotein from transposon TNT 1-94	43,34	503	267	7	1092	1579	810	1309	2e-97	358
MDP0000182245	chr2	14408086	14413161	5076	PNAE_RAUSE	Rauvolfia serpentina (Serpentwood) (Devilpepper)	Polyneuridine-aldehyde esterase	47,01	117	62	0	37	153	11	127	6e-30	132
MDP0000527347	chr2	14408720	14409664	945	PPR38_ARATH	Arabidopsis thaliana (Mouse-ear cress)	Putative pentatricopeptide repeat-containing protein At1g12700, mitochondrial	46,36	220	117	1	78	297	70	288	5e-56	218
MDP0000171210	chr2	14411394	14417938	6545	M810_ARATH	Arabidopsis thaliana (Mouse-ear cress)	Uncharacterized mitochondrial protein AtMg00810	39,25	214	101	3	311	496	13	225	5e-26	119
MDP0000274814	chr2	14419649	14428973	9325	PNAE_RAUSE	Rauvolfia serpentina (Serpentwood) (Devilpepper)	Polyneuridine-aldehyde esterase	39,33	239	114	4	11	219	9	246	2e-41	172
MDP0000171215	chr2	14435779	14438357	2579	M310_ARATH	Arabidopsis thaliana (Mouse-ear cress)	Uncharacterized mitochondrial protein AtMg00310	34,97	143	71	2	10	130	2	144	8e-21	102
MDP0000178615	chr2	14457028	14458243	1216	LRX4_ARATH	Arabidopsis thaliana (Mouse-ear cress)	Leucine-rich repeat extensin-like protein 4	63,97	136	34	1	61	181	25	160	2e-40	167
MDP0000301206	chr2	14462361	14468222	5862	PNAE_RAUSE	Rauvolfia serpentina (Serpentwood) (Devilpepper)	Polyneuridine-aldehyde esterase	38,19	254	151	2	37	284	11	264	5e-50	197
MDP0000206195	chr2	14469896	14471602	1707	POLX_TOBAC	Nicotiana tabacum (Common tobacco)	Retrovirus-related Pol polyprotein from transposon TNT 1-94	55,71	70	31	0	126	195	926	995	8e-16	84,7
MDP0000486914	chr2	14477618	14480360	2743	POL5_DROME	Drosophila melanogaster (Fruit fly)	Retrovirus-related Pol polyprotein from transposon opus	28,88	277	187	1	1	267	228	504	2e-29	131
MDP0000224015	chr2	14481965	14483947	1983	HNL_HEVBR	Hevea brasiliensis (Para rubber tree)	Hydroxynitrilase	27,31	216	99	7	4	163	13	226	1e-14	79,3
MDP0000119309	chr2	14482392	14484368	1977	HNL_HEVBR	Hevea brasiliensis (Para rubber tree)	Hydroxynitrilase	28,05	221	101	7	54	218	8	226	4e-16	84,7
MDP0000381461	chr2	14497104	14499781	2678	POLX_TOBAC	Nicotiana tabacum (Common tobacco)	Retrovirus-related Pol polyprotein from transposon TNT 1-94	35,84	399	237	6	31	413	7	402	1e-55	218
MDP0000381462	chr2	14499951	14500217	267	POLX_TOBAC	Nicotiana tabacum (Common tobacco)	Retrovirus-related Pol polyprotein from transposon TNT 1-94	45,88	85	25	2	13	88	1134	1206	1e-16	85,1
MDP0000381463	chr2	14500269	14504043	3775	POLX_TOBAC	Nicotiana tabacum (Common tobacco)	Retrovirus-related Pol polyprotein from transposon TNT 1-94	51,22	82	40	0	1	82	1225	1306	5e-15	79,7
MDP0000189190	chr2	14503577	14504072	496	PIR7A_ORYSJ	Oryza sativa subsp. japonica (Rice)	Probable esterase PIR7A	35,11	131	63	1	7	115	132	262	1e-13	75,1
MDP0000131115	chr2	14510542	14511297	756	PNAE_RAUSE	Rauvolfia serpentina (Serpentwood) (Devilpepper)	Polyneuridine-aldehyde esterase	66,67	42	14	0	97	138	11	52	4e-12	70,1
MDP0000704354	chr2	14515670	14517541	1872	POLX_TOBAC	Nicotiana tabacum (Common tobacco)	Retrovirus-related Pol polyprotein from transposon TNT 1-94	54,58	546	241	5	49	594	785	1323	4e-163	575
MDP0000193750	chr2	14553074	14553510	437	PNAE_RAUSE	Rauvolfia serpentina (Serpentwood) (Devilpepper)	Polyneuridine-aldehyde esterase	47,87	94	49	0	15	108	15	108	4e-23	106
MDP0000732849	chr2	14566037	14567008	972	POLX_TOBAC	Nicotiana tabacum (Common tobacco)	Retrovirus-related Pol polyprotein from transposon TNT 1-94	28,36	275	187	6	52	323	424	691	8e-26	117
MDP0000267196	chr2	14578762	14579229	468	PNAE_RAUSE	Rauvolfia serpentina (Serpentwood) (Devilpepper)	Polyneuridine-aldehyde esterase	50	108	54	0	31	138	11	118	6e-30	129
MDP0000266479	chr2	14583703	14584170	468	PNAE_RAUSE	Rauvolfia serpentina (Serpentwood) (Devilpepper)	Polyneuridine-aldehyde esterase	50	108	54	0	31	138	11	118	6e-30	129
MDP0000163690	chr2	14583829	14585367	1539	PNAE_RAUSE	Rauvolfia serpentina (Serpentwood) (Devilpepper)	Polyneuridine-aldehyde esterase	35,25	244	109	2	31	225	11	254	3e-38	158
MDP0000450475	chr2	14593694	14594482	789	RTF23_SCHPO	Schizosaccharomyces pombe (Fission yeast)	Retrotransposable element Tf2 155 kDa protein type 3	25,21	242	166	6	13	251	1006	1235	4e-13	75,1
MDP0000450477	chr2	14595552	14596535	984	POL3_DROME	Drosophila melanogaster (Fruit fly)	Retrovirus-related Pol polyprotein from transposon 17.6	31,69	325	214	3	1	321	264	584	5e-33	142
MDP0000565762	chr2	14762921	14765966	3046	UBX1A_XENLA	Xenopus laevis (African clawed frog)	UBX domain-containing protein 1-A	60,42	48	18	1	117	164	7	53	0,000000003	60,8
MDP0000565763	chr2	14766388	14768043	1656	POLX_TOBAC	Nicotiana tabacum (Common tobacco)	Retrovirus-related Pol polyprotein from transposon TNT 1-94	40,16	503	289	6	49	541	827	1327	2e-107	390
MDP0000539027	chr2	14775250	14776458	1209	POLX_TOBAC	Nicotiana tabacum (Common tobacco)	Retrovirus-related Pol polyprotein from transposon TNT 1-94	35,1	416	245	4	1	402	535	939	3e-68	259
MDP0000539028	chr2	14776495	14777424	930	POLX_TOBAC	Nicotiana tabacum (Common tobacco)	Retrovirus-related Pol polyprotein from transposon TNT 1-94	38,1	315	183	6	3	307	955	1267	2e-56	219
MDP0000484609	chr2	14784005	14788213	4209	POL3_DROME	Drosophila melanogaster (Fruit fly)	Retrovirus-related Pol polyprotein from transposon 17.6	37,2	465	263	7	527	990	223	659	4e-83	310
MDP0000569097	chr2	14797766	14798467	702	POL5_DROME	Drosophila melanogaster (Fruit fly)	Retrovirus-related Pol polyprotein from transposon opus	27,27	242	165	2	1	231	268	509	7e-18	90,9
MDP0000252698	chr2	14867237	14867527	291	YI31B_YEAST	Saccharomyces cerevisiae (Baker's yeast)	Transposon Ty3-I Gag-Pol polyprotein	36,46	96	61	0	1	96	1200	1295	2e-12	70,9
MDP0000262488	chr2	14875662	14880052	4391	POL3_DROME	Drosophila melanogaster (Fruit fly)	Retrovirus-related Pol polyprotein from transposon 17.6	34,81	181	113	3	645	820	437	617	1e-20	102
MDP0000252699	chr2	14877545	14881935	4391	POL3_DROME	Drosophila melanogaster (Fruit fly)	Retrovirus-related Pol polyprotein from transposon 17.6	34,81	181	113	3	645	820	437	617	1e-20	102
MDP0000684345	chr2	14882943	14885747	2805	POLX_TOBAC	Nicotiana tabacum (Common tobacco)	Retrovirus-related Pol polyprotein from transposon TNT 1-94	34,77	394	204	9	153	514	765	1137	7e-56	218
MDP0000684346	chr2	14885775	14886125	351	M810_ARATH	Arabidopsis thaliana (Mouse-ear cress)	Uncharacterized mitochondrial protein AtMg00810	46,25	80	43	0	2	81	137	216	1e-17	88,6
MDP0000287495	chr2	14912056	14916384	4329	PIR7B_ORYSJ	Oryza sativa subsp. japonica (Rice)	Esterase PIR7B	37,33	75	45	1	1	73	180	254	0,00000001	61,2
MDP0000287016	chr2	14912252	14916566	4315	PNAE_RAUSE	Rauvolfia serpentina (Serpentwood) (Devilpepper)	Polyneuridine-aldehyde esterase	43,06	72	41	0	1	72	174	245	1e-11	70,9
MDP0000371058	chr2	14925590	14926171	582	YI31B_YEAST	Saccharomyces cerevisiae (Baker's yeast)	Transposon Ty3-I Gag-Pol polyprotein	36,46	192	116	3	1	192	744	929	2e-24	112
MDP0000430319	chr2	14935533	14936282	750	POLX_TOBAC	Nicotiana tabacum (Common tobacco)	Retrovirus-related Pol polyprotein from transposon TNT 1-94	35,29	221	135	3	15	234	803	1016	2e-34	145
MDP0000430320	chr2	14936284	14936838	555	POLX_TOBAC	Nicotiana tabacum (Common tobacco)	Retrovirus-related Pol polyprotein from transposon TNT 1-94	36,56	186	102	3	1	184	1035	1206	5e-22	103
MDP0000291055	chr2	14938211	14944768	6558	POLX_TOBAC	Nicotiana tabacum (Common tobacco)	Retrovirus-related Pol polyprotein from transposon TNT 1-94	42,78	180	101	2	319	497	943	1121	3e-24	113
MDP0000335223	chr2	14940701	14952297	11597	SC11C_PONAB	Pongo abelii (Sumatran orangutan)	Signal peptidase complex catalytic subunit SEC11C	58,72	172	69	2	10	180	21	191	1e-53	209
MDP0000135028	chr2	14957466	14958726	1261	PNAE_RAUSE	Rauvolfia serpentina (Serpentwood) (Devilpepper)	Polyneuridine-aldehyde esterase	38,74	253	149	2	40	286	11	263	1e-49	196
MDP0000326735	chr2	14971880	14972895	1016	PNAE_RAUSE	Rauvolfia serpentina (Serpentwood) (Devilpepper)	Polyneuridine-aldehyde esterase	47,64	254	130	2	3	255	11	262	2e-69	262
MDP0000424003	chr2	14986574	14988256	1683	POL5_DROME	Drosophila melanogaster (Fruit fly)	Retrovirus-related Pol polyprotein from transposon opus	30,75	413	267	9	128	526	146	553	3e-49	196
MDP0000249827	chr2	15024149	15025492	1344	DOF53_ARATH	Arabidopsis thaliana (Mouse-ear cress)	Dof zinc finger protein DOF5.3	81,97	61	11	0	100	160	55	115	5e-27	122
MDP0000274042	chr2	15043141	15051389	8249	P2_ARATH	Arabidopsis thaliana (Mouse-ear cress)	Probable NADP-dependent oxidoreductase P2	52,76	163	49	2	559	693	166	328	2e-40	167
MDP0000246398	chr2	15045905	15048411	2507	ASOL_BRANA	Brassica napus (Rape)	L-ascorbate oxidase homolog	54,6	522	225	5	26	537	24	543	2e-152	539
MDP0000133473	chr2	15051591	15052993	1403	M820_ARATH	Arabidopsis thaliana (Mouse-ear cress)	Uncharacterized mitochondrial protein AtMg00820	53,42	73	34	0	17	89	56	128	4e-19	93,2
MDP0000133475	chr2	15060257	15062953	2697	ASOL_TOBAC	Nicotiana tabacum (Common tobacco)	L-ascorbate oxidase homolog	50,18	548	253	6	4	538	5	545	3e-162	572
MDP0000418974	chr2	15072567	15073485	919	P2_ARATH	Arabidopsis thaliana (Mouse-ear cress)	Probable NADP-dependent oxidoreductase P2	48,61	288	102	5	19	262	4	289	6e-72	270
MDP0000255617	chr2	15074088	15080070	5983	RTNLM_ARATH	Arabidopsis thaliana (Mouse-ear cress)	Reticulon-like protein B13	46,02	176	95	0	126	301	11	186	5e-33	142
MDP0000214225	chr2	15088549	15092461	3913	DRL42_ARATH	Arabidopsis thaliana (Mouse-ear cress)	Probable disease resistance protein At5g66900	45,01	651	298	19	230	842	155	783	4e-120	432
MDP0000286425	chr2	15091785	15095697	3913	DRL42_ARATH	Arabidopsis thaliana (Mouse-ear cress)	Probable disease resistance protein At5g66900	44,15	675	314	21	230	863	155	807	1e-119	431
MDP0000729610	chr2	15102275	15102997	723	POLX_TOBAC	Nicotiana tabacum (Common tobacco)	Retrovirus-related Pol polyprotein from transposon TNT 1-94	50,42	240	115	2	1	240	1035	1270	5e-58	224
MDP0000407453	chr2	15123037	15127644	4608	RTBS_DROME	Drosophila melanogaster (Fruit fly)	Probable RNA-directed DNA polymerase from transposon BS	25,65	308	213	7	426	723	326	627	3e-17	91,3
MDP0000629094	chr2	15124873	15125341	469	RTBS_DROME	Drosophila melanogaster (Fruit fly)	Probable RNA-directed DNA polymerase from transposon BS	35,51	138	84	3	2	135	490	626	1e-10	65,5
MDP0000629095	chr2	15125603	15127045	1443	CFDP2_BOVIN	Bos taurus (Bovine)	Craniofacial development protein 2	29,76	252	162	6	54	294	233	480	4e-17	89,4
MDP0000377787	chr2	15137749	15141714	3966	DRL43_ARATH	Arabidopsis thaliana (Mouse-ear cress)	Probable disease resistance protein At5g66910	45,34	322	167	6	5	324	478	792	8e-61	234
MDP0000291785	chr2	15138437	15139918	1482	COPIA_DROME	Drosophila melanogaster (Fruit fly)	Copia protein	33,94	165	106	2	58	219	1229	1393	3e-24	112
MDP0000377788	chr2	15141805	15145158	3354	DRL42_ARATH	Arabidopsis thaliana (Mouse-ear cress)	Probable disease resistance protein At5g66900	38,51	444	225	15	105	513	34	464	7e-58	225
MDP0000291786	chr2	15142722	15145069	2348	DRL42_ARATH	Arabidopsis thaliana (Mouse-ear cress)	Probable disease resistance protein At5g66900	44,78	556	273	18	10	550	271	807	6e-100	365
MDP0000193785	chr2	15145663	15147328	1666	DRL42_ARATH	Arabidopsis thaliana (Mouse-ear cress)	Probable disease resistance protein At5g66900	30,68	176	110	5	136	305	34	203	8e-12	71,2
MDP0000622275	chr2	15154178	15155218	1041	POL5_DROME	Drosophila melanogaster (Fruit fly)	Retrovirus-related Pol polyprotein from transposon opus	30,56	324	209	4	37	345	139	461	6e-37	155
MDP0000210048	chr2	15155293	15157755	2463	Y2416_ARATH	Arabidopsis thaliana (Mouse-ear cress)	Uncharacterized protein At2g34160	75	72	17	1	31	102	1	71	4e-24	111
MDP0000192049	chr2	15157064	15158727	1664	DRL42_ARATH	Arabidopsis thaliana (Mouse-ear cress)	Probable disease resistance protein At5g66900	30,68	176	110	5	136	305	34	203	9e-12	71,2
MDP0000281804	chr2	15160494	15169613	9120	DRL42_ARATH	Arabidopsis thaliana (Mouse-ear cress)	Probable disease resistance protein At5g66900	33,43	661	360	18	84	675	17	666	3e-72	274
MDP0000416511	chr2	15161017	15164726	3710	DRL42_ARATH	Arabidopsis thaliana (Mouse-ear cress)	Probable disease resistance protein At5g66900	39,81	834	445	19	1	804	1	807	4e-133	476
MDP0000291035	chr2	15172788	15177481	4694	DRL42_ARATH	Arabidopsis thaliana (Mouse-ear cress)	Probable disease resistance protein At5g66900	41,94	825	437	17	142	958	17	807	1e-148	528
MDP0000281805	chr2	15173798	15178024	4227	M810_ARATH	Arabidopsis thaliana (Mouse-ear cress)	Uncharacterized mitochondrial protein AtMg00810	42,86	161	90	2	898	1058	13	171	8e-28	126
MDP0000180482	chr2	15178917	15183044	4128	DRL42_ARATH	Arabidopsis thaliana (Mouse-ear cress)	Probable disease resistance protein At5g66900	37,6	875	425	22	51	879	8	807	7e-126	452
MDP0000711134	chr2	15180523	15181587	1065	YI31B_YEAST	Saccharomyces cerevisiae (Baker's yeast)	Transposon Ty3-I Gag-Pol polyprotein	39,29	336	196	3	14	349	602	929	8e-66	251
MDP0000193830	chr2	15182073	15182800	728	LBD38_ARATH	Arabidopsis thaliana (Mouse-ear cress)	LOB domain-containing protein 38	64,52	62	22	0	19	80	1	62	9e-19	93,2
MDP0000286204	chr2	15201256	15211968	10713	DRL42_ARATH	Arabidopsis thaliana (Mouse-ear cress)	Probable disease resistance protein At5g66900	44,93	601	315	11	277	873	219	807	3e-122	440
MDP0000511734	chr2	15212248	15213753	1506	POLX_TOBAC	Nicotiana tabacum (Common tobacco)	Retrovirus-related Pol polyprotein from transposon TNT 1-94	38,46	117	71	1	91	207	1212	1327	5e-18	90,9
MDP0000699629	chr2	15249078	15250262	1185	POLX_TOBAC	Nicotiana tabacum (Common tobacco)	Retrovirus-related Pol polyprotein from transposon TNT 1-94	22,7	392	268	10	15	394	10	378	4e-14	79,7
MDP0000558514	chr2	15252963	15253487	525	POLX_TOBAC	Nicotiana tabacum (Common tobacco)	Retrovirus-related Pol polyprotein from transposon TNT 1-94	63,01	173	63	1	1	172	390	562	3e-61	234
MDP0000558515	chr2	15253718	15254587	870	POLX_TOBAC	Nicotiana tabacum (Common tobacco)	Retrovirus-related Pol polyprotein from transposon TNT 1-94	66,9	290	94	1	1	288	804	1093	9e-109	393
MDP0000558516	chr2	15254618	15254923	306	POLX_TOBAC	Nicotiana tabacum (Common tobacco)	Retrovirus-related Pol polyprotein from transposon TNT 1-94	75,25	101	25	0	1	101	1106	1206	2e-43	173
MDP0000874415	chr2	15260944	15261633	690	DRL43_ARATH	Arabidopsis thaliana (Mouse-ear cress)	Probable disease resistance protein At5g66910	33,8	142	84	4	80	214	79	217	0,000000002	62,8
MDP0000157225	chr2	15261498	15264674	3177	DRL42_ARATH	Arabidopsis thaliana (Mouse-ear cress)	Probable disease resistance protein At5g66900	40,37	820	460	17	3	813	8	807	2e-141	504
MDP0000638945	chr2	15277411	15278277	867	POL3_DROME	Drosophila melanogaster (Fruit fly)	Retrovirus-related Pol polyprotein from transposon 17.6	41,74	218	122	2	8	224	411	624	1e-41	170
MDP0000222790	chr2	15294539	15298531	3993	DRL42_ARATH	Arabidopsis thaliana (Mouse-ear cress)	Probable disease resistance protein At5g66900	41,96	808	425	20	68	864	33	807	7e-149	528
MDP0000276369	chr2	15322964	15323990	1027	DRL43_ARATH	Arabidopsis thaliana (Mouse-ear cress)	Probable disease resistance protein At5g66910	31,36	220	137	7	3	211	4	220	7e-11	67,8
MDP0000164725	chr2	15324390	15329900	5511	DRL42_ARATH	Arabidopsis thaliana (Mouse-ear cress)	Probable disease resistance protein At5g66900	43,28	409	212	8	108	505	219	618	7e-77	289
MDP0000382588	chr2	15324795	15329575	4781	DRL43_ARATH	Arabidopsis thaliana (Mouse-ear cress)	Probable disease resistance protein At5g66910	31,48	216	133	7	1	208	9	217	4e-11	68,2
MDP0000414786	chr2	15335988	15339158	3171	DRL42_ARATH	Arabidopsis thaliana (Mouse-ear cress)	Probable disease resistance protein At5g66900	41,13	817	449	17	4	803	5	806	1e-141	504
MDP0000262104	chr2	15336472	15339627	3156	DRL42_ARATH	Arabidopsis thaliana (Mouse-ear cress)	Probable disease resistance protein At5g66900	34,18	787	399	14	34	714	34	807	5e-94	346
MDP0000171644	chr2	15338858	15343835	4978	DRL42_ARATH	Arabidopsis thaliana (Mouse-ear cress)	Probable disease resistance protein At5g66900	34,7	706	386	15	157	826	34	700	3e-88	327
MDP0000196734	chr2	15354009	15357206	3198	DRL42_ARATH	Arabidopsis thaliana (Mouse-ear cress)	Probable disease resistance protein At5g66900	40,87	832	444	20	4	817	5	806	2e-135	483
MDP0000224969	chr2	15366928	15371327	4400	SRK2I_ARATH	Arabidopsis thaliana (Mouse-ear cress)	Serine/threonine-protein kinase SRK2I	83,7	362	55	2	95	453	1	361	1e-168	593
MDP0000374719	chr2	15366974	15367192	219	SAPK9_ORYSJ	Oryza sativa subsp. japonica (Rice)	Serine/threonine-protein kinase SAPK9	65,33	75	23	1	1	72	287	361	6e-11	65,9
MDP0000707038	chr2	15396686	15397303	618	POLX_TOBAC	Nicotiana tabacum (Common tobacco)	Retrovirus-related Pol polyprotein from transposon TNT 1-94	44,72	199	102	4	3	198	1132	1325	1e-41	169
MDP0000248209	chr2	15397858	15400058	2201	COPIA_DROME	Drosophila melanogaster (Fruit fly)	Copia protein	44,04	109	61	0	154	262	906	1014	6e-23	107
MDP0000200243	chr2	15404275	15405957	1683	ARR18_ARATH	Arabidopsis thaliana (Mouse-ear cress)	Two-component response regulator ARR18	58,18	55	22	1	276	330	199	252	1e-11	70,9
MDP0000240669	chr2	15410077	15413370	3294	MSTO1_MOUSE	Mus musculus (Mouse)	Protein misato homolog 1	28,03	314	191	9	5	310	99	385	1e-23	111
MDP0000256021	chr2	15411937	15415905	3969	MSTO1_MOUSE	Mus musculus (Mouse)	Protein misato homolog 1	31,48	413	242	11	2	406	6	385	2e-46	187
MDP0000256022	chr2	15420538	15423615	3078	POLX_TOBAC	Nicotiana tabacum (Common tobacco)	Retrovirus-related Pol polyprotein from transposon TNT 1-94	39,71	481	266	5	192	652	791	1267	6e-97	355
MDP0000563587	chr2	15429757	15430935	1179	KSG9_ARATH	Arabidopsis thaliana (Mouse-ear cress)	Shaggy-related protein kinase iota	85,71	56	8	0	1	56	31	86	9e-23	105
MDP0000314295	chr2	15429998	15432624	2627	KSG9_ARATH	Arabidopsis thaliana (Mouse-ear cress)	Shaggy-related protein kinase iota	81,48	54	10	0	35	88	35	88	8e-19	92,4
MDP0000562305	chr2	15438443	15439345	903	LBD36_ARATH	Arabidopsis thaliana (Mouse-ear cress)	LOB domain-containing protein 36	65,5	200	51	5	3	196	2	189	8e-60	230
MDP0000562306	chr2	15442568	15447956	5389	RL25_GLOVI	Gloeobacter violaceus	50S ribosomal protein L25	30,77	169	99	5	57	224	20	171	2e-13	76,6
MDP0000223668	chr2	15449836	15458356	8521	CRK10_ARATH	Arabidopsis thaliana (Mouse-ear cress)	Cysteine-rich receptor-like protein kinase 10	55,66	327	129	3	956	1280	312	624	4e-99	363
MDP0000204143	chr2	15458742	15461815	3074	ANP1_ARATH	Arabidopsis thaliana (Mouse-ear cress)	Mitogen-activated protein kinase kinase kinase ANP1	45,78	225	99	5	327	545	69	276	2e-49	197
MDP0000223669	chr2	15460048	15461325	1278	PPR32_ARATH	Arabidopsis thaliana (Mouse-ear cress)	Pentatricopeptide repeat-containing protein At1g11290	31,17	154	97	1	20	164	179	332	5e-18	91,7
MDP0000223670	chr2	15462123	15466270	4148	ANP1_ARATH	Arabidopsis thaliana (Mouse-ear cress)	Mitogen-activated protein kinase kinase kinase ANP1	46,95	279	131	6	331	600	69	339	2e-65	251
MDP0000296646	chr2	15495094	15495651	558	PP265_ARATH	Arabidopsis thaliana (Mouse-ear cress)	Pentatricopeptide repeat-containing protein At3g46790, chloroplastic	74,59	185	47	0	1	185	473	657	2e-81	301
MDP0000486907	chr2	15496823	15499234	2412	DFRA_MALDO	Malus domestica (Apple) (Pyrus malus)	Bifunctional dihydroflavonol 4-reductase/flavanone 4-reductase	39,34	244	136	5	28	264	41	279	4e-42	171
MDP0000144084	chr2	15533696	15539487	5792	KIF15_STRPU	Strongylocentrotus purpuratus (Purple sea urchin)	Kinesin-like protein KIF15	42,29	227	112	7	97	308	18	240	1e-44	180
MDP0000733239	chr2	15553182	15561660	8479	KIF15_RAT	Rattus norvegicus (Rat)	Kinesin-like protein KIF15	52,21	226	100	3	32	257	187	404	2e-54	214
MDP0000556487	chr2	15560014	15560742	729	PATA3_SOLTU	Solanum tuberosum (Potato)	Patatin group A-3	58,95	95	38	1	2	95	20	114	1e-26	119
MDP0000556488	chr2	15560893	15561525	633	POLX_TOBAC	Nicotiana tabacum (Common tobacco)	Retrovirus-related Pol polyprotein from transposon TNT 1-94	38,69	199	120	2	2	200	1131	1327	2e-30	132
MDP0000769868	chr2	15565339	15565935	597	FBK9_ARATH	Arabidopsis thaliana (Mouse-ear cress)	F-box/kelch-repeat protein At1g23390	33,33	195	121	5	4	189	187	381	2e-21	102
MDP0000527580	chr2	15566679	15569482	2804	FBK9_ARATH	Arabidopsis thaliana (Mouse-ear cress)	F-box/kelch-repeat protein At1g23390	46	100	51	2	31	127	62	161	3e-20	97,1
MDP0000527582	chr2	15571534	15572685	1152	RTF23_SCHPO	Schizosaccharomyces pombe (Fission yeast)	Retrotransposable element Tf2 155 kDa protein type 3	30,34	267	171	5	41	299	998	1257	3e-30	132
MDP0000527583	chr2	15572909	15574308	1400	YI31B_YEAST	Saccharomyces cerevisiae (Baker's yeast)	Transposon Ty3-I Gag-Pol polyprotein	46,5	157	82	1	7	163	636	790	1e-35	150
MDP0000187195	chr2	15580807	15584102	3296	GPMB_ERWT9	Erwinia tasmaniensis (strain DSM 17950 / Et1/99)	Probable phosphoglycerate mutase gpmB	32,77	235	122	7	50	277	3	208	1e-14	80,9
MDP0000130988	chr2	15581485	15584184	2700	COPB1_ARATH	Arabidopsis thaliana (Mouse-ear cress)	Coatomer subunit beta-1	64,48	397	140	1	280	675	277	673	4e-145	516
MDP0000151583	chr2	15589187	15592482	3296	GPMB_ERWT9	Erwinia tasmaniensis (strain DSM 17950 / Et1/99)	Probable phosphoglycerate mutase gpmB	36,84	209	122	6	50	251	3	208	5e-19	94,7
MDP0000255275	chr2	15600285	15603360	3076	MKAR_EMENI	Emericella nidulans (Aspergillus nidulans)	3-ketoacyl-CoA reductase	26,67	195	135	4	2	192	58	248	5e-10	65,9
MDP0000173776	chr2	15601230	15604724	3495	CRK_DAUCA	Daucus carota (Carrot)	CDPK-related protein kinase	79,08	612	108	4	1	602	1	602	0	939
MDP0000276753	chr2	15606029	15608669	2641	C3H62_ORYSJ	Oryza sativa subsp. japonica (Rice)	Zinc finger CCCH domain-containing protein 62	39,46	294	150	6	91	376	121	394	1e-48	194
MDP0000311568	chr2	15608714	15614649	5936	COPB1_ARATH	Arabidopsis thaliana (Mouse-ear cress)	Coatomer subunit beta-1	84,49	948	146	1	1	947	1	948	0	1644
MDP0000594574	chr2	15619911	15620972	1062	POL4_DROME	Drosophila melanogaster (Fruit fly)	Retrovirus-related Pol polyprotein from transposon 412	27,42	186	130	3	8	190	905	1088	3e-10	66,2
MDP0000378905	chr2	15620556	15620981	426	Y2253_MYCBO	Mycobacterium bovis	Uncharacterized protein Mb2253c	35	120	75	2	4	120	8	127	7e-12	69,3
MDP0000378907	chr2	15621349	15623502	2154	RTF21_SCHPO	Schizosaccharomyces pombe (Fission yeast)	Retrotransposable element Tf2 155 kDa protein type 1	31,13	302	207	1	415	716	431	731	7e-42	172
MDP0000937662	chr2	15638491	15638889	399	SKI19_ARATH	Arabidopsis thaliana (Mouse-ear cress)	F-box protein SKIP19	46,88	128	66	2	2	129	49	174	2e-24	110
MDP0000219886	chr2	15638958	15642730	3773	M810_ARATH	Arabidopsis thaliana (Mouse-ear cress)	Uncharacterized mitochondrial protein AtMg00810	46,7	227	95	4	306	508	1	225	9e-49	195
MDP0000688796	chr2	15641096	15641989	894	POL_MLVAV	AKV murine leukemia virus (AKR (endogenous) murine leukemia virus)	Pol polyprotein	29,15	247	135	10	15	231	913	1149	6e-14	78,2
MDP0000573608	chr2	15651190	15651678	489	POLX_TOBAC	Nicotiana tabacum (Common tobacco)	Retrovirus-related Pol polyprotein from transposon TNT 1-94	36,76	136	82	2	17	150	1029	1162	5e-17	87
MDP0000139072	chr2	15654983	15660346	5364	SC24C_ARATH	Arabidopsis thaliana (Mouse-ear cress)	Protein transport protein Sec24-like CEF	72,1	448	111	4	1	435	639	1085	5e-178	624
MDP0000557801	chr2	15655031	15655489	459	POLX_TOBAC	Nicotiana tabacum (Common tobacco)	Retrovirus-related Pol polyprotein from transposon TNT 1-94	38,03	142	84	1	1	142	575	712	4e-17	87
MDP0000467251	chr2	15657689	15658516	828	YSM6_CAEEL	Caenorhabditis elegans	Putative uncharacterized transposon-derived protein F52C9.6	23,62	199	146	3	18	212	13	209	0,0000005	55,1
MDP0000695460	chr2	15659945	15660685	741	CFDP2_BOVIN	Bos taurus (Bovine)	Craniofacial development protein 2	26,99	226	146	6	12	227	270	486	3e-15	82
MDP0000695461	chr2	15661430	15662202	773	RTBS_DROME	Drosophila melanogaster (Fruit fly)	Probable RNA-directed DNA polymerase from transposon BS	35,45	110	67	1	1	106	489	598	0,000000004	61,6
MDP0000482496	chr2	15662821	15664528	1708	RTF23_SCHPO	Schizosaccharomyces pombe (Fission yeast)	Retrotransposable element Tf2 155 kDa protein type 3	24,35	542	362	18	30	557	750	1257	3e-33	143
MDP0000163036	chr2	15663067	15665521	2455	PWD_ORYSJ	Oryza sativa subsp. japonica (Rice)	Phosphoglucan, water dikinase, chloroplastic	48,85	174	71	2	5	160	945	1118	9e-30	130
MDP0000377418	chr2	15664201	15666657	2457	POL3_DROME	Drosophila melanogaster (Fruit fly)	Retrovirus-related Pol polyprotein from transposon 17.6	44,34	106	59	0	386	491	519	624	5e-14	79,7
MDP0000377419	chr2	15667095	15667832	738	POL4_DROME	Drosophila melanogaster (Fruit fly)	Retrovirus-related Pol polyprotein from transposon 412	26,8	194	132	5	3	196	1026	1209	0,000000003	62,4
MDP0000675883	chr2	15677332	15679508	2177	YG31B_YEAST	Saccharomyces cerevisiae (Baker's yeast)	Transposon Ty3-G Gag-Pol polyprotein	33,45	287	161	4	118	374	562	848	7e-40	165
MDP0000280049	chr2	15677984	15685466	7483	M860_ARATH	Arabidopsis thaliana (Mouse-ear cress)	Uncharacterized mitochondrial protein AtMg00860	56,1	41	18	0	58	98	42	82	0,0000003	57
MDP0000222760	chr2	15693795	15696190	2396	NFYB9_ARATH	Arabidopsis thaliana (Mouse-ear cress)	Nuclear transcription factor Y subunit B-9	74,03	77	20	0	40	116	28	104	1e-30	132
MDP0000145695	chr2	15703111	15706583	3473	SIRT6_HUMAN	Homo sapiens (Human)	NAD-dependent deacetylase sirtuin-6	55,93	59	26	0	21	79	216	274	4e-11	68,9
MDP0000254770	chr2	15718453	15723661	5209	SIRT7_MOUSE	Mus musculus (Mouse)	NAD-dependent deacetylase sirtuin-7	57,89	38	16	0	182	219	92	129	0,00000006	57,8
MDP0000122956	chr2	15726887	15728142	1256	SC24B_ARATH	Arabidopsis thaliana (Mouse-ear cress)	Protein transport protein Sec24-like At4g32640	81,82	77	14	0	1	77	642	718	4e-32	136
MDP0000176095	chr2	15734431	15735295	865	NUDT2_ARATH	Arabidopsis thaliana (Mouse-ear cress)	Nudix hydrolase 2	72	75	21	0	6	80	77	151	4e-27	119
MDP0000488771	chr2	15744272	15745397	1126	RTBS_DROME	Drosophila melanogaster (Fruit fly)	Probable RNA-directed DNA polymerase from transposon BS	26,84	272	184	6	59	320	327	593	7e-18	92
MDP0000488772	chr2	15745625	15747552	1928	CFDP2_TRAJA	Tragulus javanicus (Lesser Malay chevrotain)	Craniofacial development protein 2	29,31	232	139	7	133	348	227	449	1e-14	80,9
MDP0000508434	chr2	15785275	15786735	1461	POL_SFV1	Simian foamy virus type 1 (SFVmac) (SFV-1)	Pro-Pol polyprotein	24,24	363	241	7	103	464	795	1124	4e-23	109
MDP0000739237	chr2	15785493	15786131	639	POL4_DROME	Drosophila melanogaster (Fruit fly)	Retrovirus-related Pol polyprotein from transposon 412	28,86	201	141	2	8	208	905	1103	5e-18	90,9
MDP0000739239	chr2	15786293	15787065	773	Y2253_MYCBO	Mycobacterium bovis	Uncharacterized protein Mb2253c	35,54	121	73	2	66	182	8	127	1e-12	73,6
MDP0000580664	chr2	15788893	15789940	1048	POL_AVIRE	Avian reticuloendotheliosis virus	Pol polyprotein	27,08	144	87	2	46	171	202	345	3e-10	65,5
MDP0000125246	chr2	15815180	15819497	4318	POLX_TOBAC	Nicotiana tabacum (Common tobacco)	Retrovirus-related Pol polyprotein from transposon TNT 1-94	31,58	209	141	1	180	386	536	744	3e-26	120
MDP0000237518	chr2	15816198	15820905	4708	M810_ARATH	Arabidopsis thaliana (Mouse-ear cress)	Uncharacterized mitochondrial protein AtMg00810	44,66	103	56	1	370	472	3	104	1e-15	85,5
MDP0000236866	chr2	15842826	15843902	1077	P2_ARATH	Arabidopsis thaliana (Mouse-ear cress)	Probable NADP-dependent oxidoreductase P2	57,68	345	142	4	16	358	1	343	1e-116	419
MDP0000236864	chr2	15844872	15848211	3340	PAT08_SOLTU	Solanum tuberosum (Potato)	Patatin-08	41,94	360	168	7	33	389	48	369	4e-72	272
MDP0000854643	chr2	15854049	15854328	280	AMP1D_ARATH	Arabidopsis thaliana (Mouse-ear cress)	Methionine aminopeptidase 1D, chloroplastic/mitochondrial	85,96	57	8	0	1	57	294	350	6e-25	112
MDP0000120982	chr2	15855336	15858432	3097	PATA3_SOLTU	Solanum tuberosum (Potato)	Patatin group A-3	41,4	372	177	7	2	370	36	369	1e-74	280
MDP0000155652	chr2	15858793	15861465	2673	PP320_ARATH	Arabidopsis thaliana (Mouse-ear cress)	Pentatricopeptide repeat-containing protein At4g18750, chloroplastic	34,53	669	391	7	43	667	58	723	1e-110	401
MDP0000512889	chr2	15880161	15881159	999	POL3_DROME	Drosophila melanogaster (Fruit fly)	Retrovirus-related Pol polyprotein from transposon 17.6	31,48	324	209	3	1	315	264	583	1e-36	154
MDP0000258414	chr2	15899292	15900390	1099	KRP3_ARATH	Arabidopsis thaliana (Mouse-ear cress)	Cyclin-dependent kinase inhibitor 3	42,11	76	40	1	122	197	151	222	5e-12	70,9
MDP0000258416	chr2	15906612	15910316	3705	Y3739_ARATH	Arabidopsis thaliana (Mouse-ear cress)	Uncharacterized membrane protein At3g27390	39,32	468	229	10	81	545	133	548	2e-80	300
MDP0000258417	chr2	15913763	15916394	2632	Y1341_ORYSJ	Oryza sativa subsp. japonica (Rice)	B3 domain-containing protein Os01g0234100	34,97	429	236	6	78	494	98	495	1e-72	274
MDP0000236656	chr2	15920143	15921531	1389	Y5814_ORYSJ	Oryza sativa subsp. japonica (Rice)	B3 domain-containing protein Os05g0481400	54,37	103	47	0	103	205	121	223	5e-29	127
MDP0000265897	chr2	15935564	15944674	9111	POLX_TOBAC	Nicotiana tabacum (Common tobacco)	Retrovirus-related Pol polyprotein from transposon TNT 1-94	33,33	120	70	4	301	419	414	524	0,00000002	61,6
MDP0000189613	chr2	15944220	15945367	1148	ABA2_PRUAR	Prunus armeniaca (Apricot)	Zeaxanthin epoxidase, chloroplastic	70,37	54	12	1	82	135	130	179	2e-12	71,2
MDP0000468805	chr2	15950669	15953534	2866	POLX_TOBAC	Nicotiana tabacum (Common tobacco)	Retrovirus-related Pol polyprotein from transposon TNT 1-94	41,41	256	146	2	58	309	827	1082	2e-43	176
MDP0000468809	chr2	15958746	15960993	2248	POLX_TOBAC	Nicotiana tabacum (Common tobacco)	Retrovirus-related Pol polyprotein from transposon TNT 1-94	44,63	242	129	3	118	354	809	1050	5e-55	215
MDP0000468814	chr2	15966186	15968446	2261	POLX_TOBAC	Nicotiana tabacum (Common tobacco)	Retrovirus-related Pol polyprotein from transposon TNT 1-94	44,19	86	48	0	37	122	847	932	1e-15	81,6
MDP0000215758	chr2	15983830	15984402	573	CML1_ARATH	Arabidopsis thaliana (Mouse-ear cress)	Calmodulin-like protein 1	44,62	186	95	3	1	182	1	182	2e-32	139
MDP0000254227	chr2	15999775	16004702	4928	PP359_ARATH	Arabidopsis thaliana (Mouse-ear cress)	Pentatricopeptide repeat-containing protein At4g39952, mitochondrial	32,85	758	471	6	46	795	41	768	4e-114	413
MDP0000328568	chr2	16005396	16007001	1606	CML20_ARATH	Arabidopsis thaliana (Mouse-ear cress)	Probable calcium-binding protein CML20	86,31	168	22	1	29	196	1	167	2e-79	294
MDP0000223193	chr2	16013252	16016958	3707	ABAH4_ARATH	Arabidopsis thaliana (Mouse-ear cress)	Abscisic acid 8'-hydroxylase 4	65,56	421	143	2	1	420	48	467	2e-169	595
MDP0000527802	chr2	16045332	16047420	2089	HSF24_SOLPE	Solanum peruvianum (Peruvian tomato) (Lycopersicon peruvianum)	Heat shock factor protein HSF24	55,48	310	113	7	1	294	1	301	2e-68	259
MDP0000527809	chr2	16054648	16057156	2509	RCCR_ARATH	Arabidopsis thaliana (Mouse-ear cress)	Red chlorophyll catabolite reductase, chloroplastic	48,67	113	55	1	15	124	98	210	6e-22	102
MDP0000139246	chr2	16070386	16071486	1101	SC61A_DICDI	Dictyostelium discoideum (Slime mold)	Protein transport protein Sec61 subunit alpha	46,88	160	83	2	88	247	197	354	5e-32	137
MDP0000393516	chr2	16078738	16080735	1998	RTF21_SCHPO	Schizosaccharomyces pombe (Fission yeast)	Retrotransposable element Tf2 155 kDa protein type 1	23,99	542	364	17	136	663	750	1257	2e-30	134
MDP0000193853	chr2	16116400	16119674	3275	SFR16_BOVIN	Bos taurus (Bovine)	Splicing factor, arginine/serine-rich 16	37,24	145	68	2	1	145	1	122	6e-14	79,7
MDP0000683660	chr2	16144834	16145992	1159	ETR1_MALDO	Malus domestica (Apple) (Pyrus malus)	Ethylene receptor	67,36	144	46	1	142	284	429	572	1e-51	203
MDP0000715920	chr2	16153361	16153771	411	Y3475_ARATH	Arabidopsis thaliana (Mouse-ear cress)	Probable LRR receptor-like serine/threonine-protein kinase At3g47570	45,05	91	42	2	1	86	557	644	4e-13	73,2
MDP0000260405	chr2	16160374	16167217	6844	PRP39_DANRE	Danio rerio (Zebrafish) (Brachydanio rerio)	Pre-mRNA-processing factor 39	28,8	184	101	6	201	373	378	542	0,000000001	64,7
MDP0000657925	chr2	16180070	16180682	613	POL5_DROME	Drosophila melanogaster (Fruit fly)	Retrovirus-related Pol polyprotein from transposon opus	29,95	217	133	5	1	199	250	465	2e-16	85,9
MDP0000273958	chr2	16197625	16206777	9153	ABA2_PRUAR	Prunus armeniaca (Apricot)	Zeaxanthin epoxidase, chloroplastic	87,37	665	80	1	1	665	1	661	0	1157
MDP0000315369	chr2	16247841	16251951	4111	YHKF_SCHPO	Schizosaccharomyces pombe (Fission yeast)	Uncharacterized RNA-binding protein C660.15	38,18	165	97	2	68	231	167	327	6e-27	122
MDP0000124626	chr2	16264434	16265879	1446	ANGT_GENTR	Gentiana triflora (Clustered gentian)	Anthocyanin 3'-O-beta-glucosyltransferase	56,04	480	201	6	8	481	4	479	2e-143	509
MDP0000274130	chr2	16265943	16267036	1094	COPIA_DROME	Drosophila melanogaster (Fruit fly)	Copia protein	38,68	212	125	3	116	324	1193	1402	2e-38	159
MDP0000847023	chr2	16273140	16273475	336	TCMO_POPKI	Populus kitakamiensis (Aspen) (Populus sieboldii x Populus grandidentata)	Trans-cinnamate 4-monooxygenase	60	105	22	2	1	89	1	101	3e-16	83,6
MDP0000291543	chr2	16276862	16281281	4420	M820_ARATH	Arabidopsis thaliana (Mouse-ear cress)	Uncharacterized mitochondrial protein AtMg00820	46,6	103	45	2	42	141	1	96	8e-15	82,4
MDP0000847025	chr2	16278674	16279003	330	ANGT_GENTR	Gentiana triflora (Clustered gentian)	Anthocyanin 3'-O-beta-glucosyltransferase	46,84	79	40	1	8	86	4	80	9e-12	68,9
MDP0000847026	chr2	16283878	16284481	604	ANGT_GENTR	Gentiana triflora (Clustered gentian)	Anthocyanin 3'-O-beta-glucosyltransferase	47,87	94	48	1	20	113	182	274	5e-21	99,4
MDP0000187728	chr2	16289518	16290365	848	M820_ARATH	Arabidopsis thaliana (Mouse-ear cress)	Uncharacterized mitochondrial protein AtMg00820	46,6	103	45	2	99	198	1	96	2e-15	82,8
MDP0000603877	chr2	16303328	16307146	3819	FAEA_ASPNG	Aspergillus niger	Feruloyl esterase A	26,67	210	96	9	186	378	63	231	1e-10	68,6
MDP0000446147	chr2	16305765	16306565	801	COPIA_DROME	Drosophila melanogaster (Fruit fly)	Copia protein	40,15	259	146	6	2	254	1145	1400	2e-45	182
MDP0000446148	chr2	16306731	16309865	3135	POLX_TOBAC	Nicotiana tabacum (Common tobacco)	Retrovirus-related Pol polyprotein from transposon TNT 1-94	30,68	1079	616	30	14	1044	11	1005	7e-122	439
MDP0000846257	chr2	16314894	16316339	1446	ANGT_GENTR	Gentiana triflora (Clustered gentian)	Anthocyanin 3'-O-beta-glucosyltransferase	56,34	481	198	7	8	481	4	479	1e-144	513
MDP0000711270	chr2	16322242	16322427	186	KCS11_ARATH	Arabidopsis thaliana (Mouse-ear cress)	3-ketoacyl-CoA synthase 11	77,5	40	9	0	22	61	15	54	6e-11	65,9
MDP0000291208	chr2	16326276	16328943	2668	FAEA_ASPTN	Aspergillus terreus (strain NIH 2624 / FGSC A1156)	Probable feruloyl esterase A	26,67	240	113	13	67	293	32	221	0,000000002	63,5
MDP0000719591	chr2	16326511	16326972	462	LIP_THELA	Thermomyces lanuginosus (Humicola lanuginosa)	Lipase	34,02	97	52	3	32	128	145	229	0,00000003	57,8
MDP0000702039	chr2	16364315	16365835	1521	YG31B_YEAST	Saccharomyces cerevisiae (Baker's yeast)	Transposon Ty3-G Gag-Pol polyprotein	29,97	297	198	4	147	443	584	870	2e-30	134
MDP0000587495	chr2	16364420	16365730	1311	GIN1_HUMAN	Homo sapiens (Human)	Gypsy retrotransposon integrase-like protein 1	23,95	405	276	10	30	419	37	424	3e-21	103
MDP0000636675	chr2	16366353	16368293	1941	YI31B_YEAST	Saccharomyces cerevisiae (Baker's yeast)	Transposon Ty3-I Gag-Pol polyprotein	29,41	357	241	5	142	497	610	956	2e-31	137
MDP0000420192	chr2	16373004	16373828	825	HEC1_ARATH	Arabidopsis thaliana (Mouse-ear cress)	Transcription factor HEC1	59,68	186	43	5	72	235	10	185	9e-38	157
MDP0000601379	chr2	16383449	16384473	1025	GIN1_BOVIN	Bos taurus (Bovine)	Gypsy retrotransposon integrase-like protein 1	21,91	283	197	5	40	311	132	401	2e-11	70,1
MDP0000734862	chr2	16423377	16424417	1041	YG31B_YEAST	Saccharomyces cerevisiae (Baker's yeast)	Transposon Ty3-G Gag-Pol polyprotein	41,49	241	136	2	105	342	564	802	6e-50	198
MDP0000655122	chr2	16425240	16426280	1041	YG31B_YEAST	Saccharomyces cerevisiae (Baker's yeast)	Transposon Ty3-G Gag-Pol polyprotein	41,49	241	136	2	105	342	564	802	6e-50	198
MDP0000425417	chr2	16430015	16433299	3285	POLX_TOBAC	Nicotiana tabacum (Common tobacco)	Retrovirus-related Pol polyprotein from transposon TNT 1-94	35,14	740	372	16	264	990	421	1065	3e-118	427
MDP0000187103	chr2	16432317	16433369	1053	M3K3_ARATH	Arabidopsis thaliana (Mouse-ear cress)	Mitogen-activated protein kinase kinase kinase 3	35,64	275	158	8	1	264	66	332	7e-39	161
MDP0000201278	chr2	16449616	16450813	1198	RTF23_SCHPO	Schizosaccharomyces pombe (Fission yeast)	Retrotransposable element Tf2 155 kDa protein type 3	28,71	404	262	7	2	381	599	1000	3e-38	159
MDP0000174316	chr2	16460146	16464223	4078	Y5713_ARATH	Arabidopsis thaliana (Mouse-ear cress)	PI-PLC X domain-containing protein At5g67130	53,12	337	155	1	27	363	35	368	6e-109	394
MDP0000321577	chr2	16471494	16483490	11997	DPOLA_ORYSJ	Oryza sativa subsp. japonica (Rice)	DNA polymerase alpha catalytic subunit	62,61	912	264	10	286	1123	296	1204	0	1047
MDP0000840031	chr2	16495914	16498405	2492	Y1154_ARATH	Arabidopsis thaliana (Mouse-ear cress)	Probable serine/threonine-protein kinase At1g01540	60,85	493	138	8	9	487	9	460	1e-160	566
MDP0000215585	chr2	16500646	16508621	7976	DPOLA_ORYSJ	Oryza sativa subsp. japonica (Rice)	DNA polymerase alpha catalytic subunit	58,27	762	191	12	1	655	793	1534	0	776
MDP0000718790	chr2	16509349	16514444	5096	PNCB_DROME	Drosophila melanogaster (Fruit fly)	Nicotinate phosphoribosyltransferase	54,01	561	207	5	9	538	14	554	8e-172	603
MDP0000215587	chr2	16515783	16518930	3148	SPT_ARATH	Arabidopsis thaliana (Mouse-ear cress)	Transcription factor SPATULA	57,46	181	52	4	139	318	200	356	6e-45	181
MDP0000450374	chr2	16541873	16544114	2242	CAMT2_POPTR	Populus trichocarpa (Western balsam poplar) (Populus balsamifera subsp. trichocarpa)	Caffeoyl-CoA O-methyltransferase 2	62,26	53	20	0	20	72	175	227	2e-13	74,3
MDP0000854534	chr2	16551031	16553063	2033	FB302_ARATH	Arabidopsis thaliana (Mouse-ear cress)	F-box protein At5g67140	74,65	217	55	0	1	217	1	217	5e-92	337
MDP0000264934	chr2	16551113	16553145	2033	FB302_ARATH	Arabidopsis thaliana (Mouse-ear cress)	F-box protein At5g67140	74,65	217	55	0	1	217	1	217	5e-92	337
MDP0000854535	chr2	16554839	16557106	2268	Y5713_ARATH	Arabidopsis thaliana (Mouse-ear cress)	PI-PLC X domain-containing protein At5g67130	74,55	389	92	2	34	415	28	416	1e-175	615
MDP0000854536	chr2	16562453	16566850	4398	CLF_ARATH	Arabidopsis thaliana (Mouse-ear cress)	Histone-lysine N-methyltransferase CLF	63,69	650	189	9	34	646	263	902	0	723
MDP0000484701	chr2	16688785	16690892	2108	RTF22_SCHPO	Schizosaccharomyces pombe (Fission yeast)	Retrotransposable element Tf2 155 kDa protein type 2	28,12	224	140	5	111	333	803	1006	1e-21	104
MDP0000522869	chr2	16714128	16714547	420	POLX_TOBAC	Nicotiana tabacum (Common tobacco)	Retrovirus-related Pol polyprotein from transposon TNT 1-94	42,97	128	72	1	12	139	454	580	2e-24	110
MDP0000522870	chr2	16714690	16714935	246	POLX_TOBAC	Nicotiana tabacum (Common tobacco)	Retrovirus-related Pol polyprotein from transposon TNT 1-94	43,06	72	41	0	7	78	635	706	1e-13	75,5
MDP0000240388	chr2	16714966	16716686	1721	POLX_TOBAC	Nicotiana tabacum (Common tobacco)	Retrovirus-related Pol polyprotein from transposon TNT 1-94	29,2	250	111	6	112	296	931	1179	9e-26	117
MDP0000125673	chr2	16717969	16719319	1351	ERF10_ARATH	Arabidopsis thaliana (Mouse-ear cress)	Ethylene-responsive transcription factor ERF010	57,38	183	43	5	1	154	1	177	2e-44	179
MDP0000240390	chr2	16727022	16732302	5281	RBPS2_MOUSE	Mus musculus (Mouse)	RNA-binding protein with multiple splicing 2	44,68	94	50	1	63	156	19	110	1e-15	85,1
MDP0000234877	chr2	16734873	16735757	885	HDA19_MAIZE	Zea mays (Maize)	Probable histone deacetylase 19	97,3	37	1	0	164	200	188	224	3e-15	82
MDP0000731637	chr2	16739650	16745493	5844	SCE1_ARATH	Arabidopsis thaliana (Mouse-ear cress)	SUMO-conjugating enzyme SCE1	81,25	160	30	0	103	262	1	160	9e-62	236
MDP0000731638	chr2	16745733	16746689	957	CFDP2_TRAJA	Tragulus javanicus (Lesser Malay chevrotain)	Craniofacial development protein 2	28,22	202	129	5	102	296	239	431	1e-11	71,2
MDP0000884053	chr2	16766674	16769400	2727	Y5720_ARATH	Arabidopsis thaliana (Mouse-ear cress)	Probable inactive receptor kinase At5g67200	60,66	638	230	11	36	658	34	665	0	736
MDP0000197702	chr2	16800054	16802707	2654	Y3291_DICDI	Dictyostelium discoideum (Slime mold)	Probable iron/ascorbate oxidoreductase DDB_G0283291	29,37	395	200	13	6	371	11	355	6e-34	145
MDP0000294739	chr2	16804094	16805739	1646	DUS1L_MOUSE	Mus musculus (Mouse)	tRNA-dihydrouridine synthase 1-like	43,33	240	107	2	137	363	69	292	1e-54	214
MDP0000743060	chr2	16807385	16808795	1411	RTF23_SCHPO	Schizosaccharomyces pombe (Fission yeast)	Retrotransposable element Tf2 155 kDa protein type 3	30,77	182	117	6	63	241	1082	1257	5e-13	75,1
MDP0000743061	chr2	16808874	16809560	687	POL5_DROME	Drosophila melanogaster (Fruit fly)	Retrovirus-related Pol polyprotein from transposon opus	43,43	99	55	1	23	120	459	557	3e-17	87
MDP0000743065	chr2	16814520	16815356	837	POLX_TOBAC	Nicotiana tabacum (Common tobacco)	Retrovirus-related Pol polyprotein from transposon TNT 1-94	33,88	245	154	4	1	242	1005	1244	3e-30	132
MDP0000128463	chr2	16825270	16826501	1232	WRKY7_ARATH	Arabidopsis thaliana (Mouse-ear cress)	Probable WRKY transcription factor 7	49,42	342	116	12	20	325	27	347	4e-68	258
MDP0000308870	chr2	16833074	16835262	2189	THI4_CITSI	Citrus sinensis (Sweet orange)	Thiazole biosynthetic enzyme, chloroplastic	62,81	121	36	2	60	176	25	140	3e-33	141
MDP0000649235	chr2	16839227	16839904	678	COPIA_DROME	Drosophila melanogaster (Fruit fly)	Copia protein	32,45	151	95	2	31	180	1193	1337	1e-15	83,2
MDP0000308871	chr2	16849048	16856570	7523	B3GA1_HUMAN	Homo sapiens (Human)	Galactosylgalactosylxylosylprotein 3-beta-glucuronosyltransferase 1	25,37	335	180	11	189	502	49	334	7e-12	72,8
MDP0000186002	chr2	16852100	16854104	2005	B3GA1_HUMAN	Homo sapiens (Human)	Galactosylgalactosylxylosylprotein 3-beta-glucuronosyltransferase 1	24,92	317	166	12	128	422	49	315	7e-11	69,3
MDP0000197360	chr2	16863758	16864210	453	RD21A_ARATH	Arabidopsis thaliana (Mouse-ear cress)	Cysteine proteinase RD21a	50,72	138	62	2	14	149	26	159	3e-34	144
MDP0000291220	chr2	16866198	16868902	2705	RD21A_ARATH	Arabidopsis thaliana (Mouse-ear cress)	Cysteine proteinase RD21a	64,26	333	112	3	14	344	26	353	9e-127	453
MDP0000291221	chr2	16874266	16875864	1599	Y3720_ARATH	Arabidopsis thaliana (Mouse-ear cress)	UPF0481 protein At3g47200	30,77	455	267	14	87	527	38	458	2e-52	207
MDP0000193028	chr2	16877175	16878500	1326	PTEN_MOUSE	Mus musculus (Mouse)	Phosphatidylinositol-3,4,5-trisphosphate 3-phosphatase and dual-specificity protein phosphatase PTEN	54,55	88	32	1	67	154	6	85	5e-23	107
MDP0000490307	chr2	17006178	17007242	1065	RTF21_SCHPO	Schizosaccharomyces pombe (Fission yeast)	Retrotransposable element Tf2 155 kDa protein type 1	30,51	177	113	6	157	329	937	1107	1e-17	91,3
MDP0000531816	chr2	17009458	17010908	1451	POL3_DROME	Drosophila melanogaster (Fruit fly)	Retrovirus-related Pol polyprotein from transposon 17.6	28,72	195	128	4	124	316	436	621	2e-16	86,7
MDP0000379102	chr2	17014633	17016134	1502	POL3_DROME	Drosophila melanogaster (Fruit fly)	Retrovirus-related Pol polyprotein from transposon 17.6	27,18	195	131	4	174	366	436	621	1e-12	74,7
MDP0000292898	chr2	17035320	17036110	791	NDUS1_ARATH	Arabidopsis thaliana (Mouse-ear cress)	NADH-ubiquinone oxidoreductase 75 kDa subunit, mitochondrial	66,97	109	36	0	9	117	268	376	2e-38	157
MDP0000529152	chr2	17049864	17050568	705	YI31B_YEAST	Saccharomyces cerevisiae (Baker's yeast)	Transposon Ty3-I Gag-Pol polyprotein	37,5	216	130	4	11	225	612	823	5e-31	134
MDP0000683218	chr2	17086555	17086948	394	POL3_DROME	Drosophila melanogaster (Fruit fly)	Retrovirus-related Pol polyprotein from transposon 17.6	46,67	90	48	0	1	90	312	401	4e-14	76,6
MDP0000621740	chr2	17141781	17143075	1295	POL5_DROME	Drosophila melanogaster (Fruit fly)	Retrovirus-related Pol polyprotein from transposon opus	28,16	245	150	7	15	236	326	567	4e-15	83,2
MDP0000246501	chr2	17178906	17186878	7973	DGKE_MOUSE	Mus musculus (Mouse)	Diacylglycerol kinase epsilon	29,13	381	193	9	88	462	215	524	3e-35	150
MDP0000147821	chr2	17215109	17217835	2727	POL2_MOUSE	Mus musculus (Mouse)	Retrovirus-related Pol polyprotein LINE-1	30,15	272	177	5	1	267	433	696	2e-29	130
MDP0000437296	chr2	17273891	17274229	339	M810_ARATH	Arabidopsis thaliana (Mouse-ear cress)	Uncharacterized mitochondrial protein AtMg00810	42,73	110	54	3	1	106	33	137	4e-17	86,7
MDP0000717627	chr2	17311073	17311900	828	POL_MLVRK	Radiation murine leukemia virus (strain Kaplan)	Pol polyprotein	27,98	243	137	8	13	243	314	530	7e-14	77,8
MDP0000166922	chr2	17321363	17331385	10023	TTC13_HUMAN	Homo sapiens (Human)	Tetratricopeptide repeat protein 13	27,81	791	471	19	268	1028	130	850	3e-79	297
MDP0000127844	chr2	17333619	17335025	1407	RSBQ_BACSU	Bacillus subtilis	Sigma factor sigB regulation protein rsbQ	41,13	248	144	2	35	281	9	255	4e-42	171
MDP0000136111	chr2	17342645	17344027	1383	RSBQ_BACSU	Bacillus subtilis	Sigma factor sigB regulation protein rsbQ	41,13	248	144	2	35	281	9	255	5e-42	171
MDP0000370524	chr2	17346398	17349352	2955	RTBS_DROME	Drosophila melanogaster (Fruit fly)	Probable RNA-directed DNA polymerase from transposon BS	26,98	278	188	6	43	310	326	598	7e-19	95,1
MDP0000218555	chr2	17350849	17351220	372	RSBQ_BACSU	Bacillus subtilis	Sigma factor sigB regulation protein rsbQ	43	100	57	0	23	122	24	123	3e-22	103
MDP0000178428	chr2	17363441	17366417	2977	RSBQ_BACSU	Bacillus subtilis	Sigma factor sigB regulation protein rsbQ	39,57	230	137	2	26	254	27	255	1e-42	173
MDP0000688572	chr2	17392054	17395594	3541	P2C78_ORYSJ	Oryza sativa subsp. japonica (Rice)	Probable protein phosphatase 2C 78	69,92	379	104	3	1	371	1	377	2e-151	535
MDP0000711457	chr2	17418324	17425996	7673	POLX_TOBAC	Nicotiana tabacum (Common tobacco)	Retrovirus-related Pol polyprotein from transposon TNT 1-94	45,23	325	123	4	180	449	399	723	4e-75	282
MDP0000711458	chr2	17426013	17427090	1078	POLX_TOBAC	Nicotiana tabacum (Common tobacco)	Retrovirus-related Pol polyprotein from transposon TNT 1-94	71,21	66	19	0	70	135	1018	1083	6e-22	102
MDP0000711459	chr2	17427132	17427452	321	POLX_TOBAC	Nicotiana tabacum (Common tobacco)	Retrovirus-related Pol polyprotein from transposon TNT 1-94	71,7	106	30	0	1	106	1106	1211	3e-44	176
MDP0000170751	chr2	17429199	17432852	3654	YCF36_CYAPA	Cyanophora paradoxa	Uncharacterized protein ycf36	60,34	58	18	2	101	157	90	143	8e-10	64,3
MDP0000605106	chr2	17471983	17480769	8787	CSK22_ARATH	Arabidopsis thaliana (Mouse-ear cress)	Casein kinase II subunit alpha-2	92,19	333	21	1	142	474	5	332	6e-172	604
MDP0000284049	chr2	17481929	17484448	2520	Y2309_ARATH	Arabidopsis thaliana (Mouse-ear cress)	Uncharacterized protein At2g23090	84,62	78	12	0	130	207	1	78	2e-33	142
MDP0000799945	chr2	17484366	17487325	2960	MFSD5_MOUSE	Mus musculus (Mouse)	Major facilitator superfamily domain-containing protein 5	23,66	355	254	7	59	403	37	384	7e-11	68,9
MDP0000799946	chr2	17488173	17490812	2640	P4HA1_CHICK	Gallus gallus (Chicken)	Prolyl 4-hydroxylase subunit alpha-1	31,25	208	119	5	90	292	317	505	1e-19	97,4
MDP0000535127	chr2	17501932	17504639	2708	Y5880_ARATH	Arabidopsis thaliana (Mouse-ear cress)	BTB/POZ domain-containing protein At5g48800	44,18	593	284	12	23	600	22	582	4e-126	452
MDP0000248168	chr2	17503239	17505346	2108	Y5880_ARATH	Arabidopsis thaliana (Mouse-ear cress)	BTB/POZ domain-containing protein At5g48800	40,3	541	259	12	1	494	59	582	4e-97	355
MDP0000308301	chr2	17523175	17524252	1078	Y2237_DICDI	Dictyostelium discoideum (Slime mold)	DDT domain-containing protein DDB_G0282237	38,64	88	54	0	24	111	16	103	4e-14	76,6
MDP0000573141	chr2	17576920	17586217	9298	RNHX1_ARATH	Arabidopsis thaliana (Mouse-ear cress)	Putative ribonuclease H protein At1g65750	23,48	477	322	16	47	507	132	581	1e-11	72
MDP0000573143	chr2	17588017	17588811	795	POLX_TOBAC	Nicotiana tabacum (Common tobacco)	Retrovirus-related Pol polyprotein from transposon TNT 1-94	39,19	222	126	4	17	235	1029	1244	2e-36	152
MDP0000488361	chr2	17596598	17600320	3723	PER51_ARATH	Arabidopsis thaliana (Mouse-ear cress)	Peroxidase 51	70,27	296	84	1	23	314	23	318	6e-125	447
MDP0000247514	chr2	17606743	17608173	1431	SCL32_ARATH	Arabidopsis thaliana (Mouse-ear cress)	Scarecrow-like protein 32	60,87	437	129	8	42	475	12	409	4e-140	498
MDP0000134978	chr2	17611953	17614007	2055	ISW2_ARATH	Arabidopsis thaliana (Mouse-ear cress)	Putative chromatin-remodeling complex ATPase chain	69,76	205	36	2	58	249	109	300	8e-70	263
MDP0000403482	chr2	17621156	17623023	1868	GSTXC_TOBAC	Nicotiana tabacum (Common tobacco)	Probable glutathione S-transferase parC	66,25	80	26	1	7	85	123	202	1e-24	111
MDP0000580972	chr2	17621213	17623064	1852	GSTXC_TOBAC	Nicotiana tabacum (Common tobacco)	Probable glutathione S-transferase parC	67,12	73	23	1	62	133	130	202	5e-22	102
MDP0000500612	chr2	17673377	17673721	345	COPIA_DROME	Drosophila melanogaster (Fruit fly)	Copia protein	40	110	63	2	7	113	1236	1345	1e-15	82
MDP0000600930	chr2	17680471	17680839	369	M810_ARATH	Arabidopsis thaliana (Mouse-ear cress)	Uncharacterized mitochondrial protein AtMg00810	43,04	79	45	0	43	121	3	81	3e-14	77
MDP0000305695	chr2	17692925	17693725	801	LBD37_ARATH	Arabidopsis thaliana (Mouse-ear cress)	LOB domain-containing protein 37	70,63	143	13	1	1	143	1	114	2e-53	209
MDP0000317227	chr2	17696966	17697805	840	LBD37_ARATH	Arabidopsis thaliana (Mouse-ear cress)	LOB domain-containing protein 37	51,36	294	82	8	1	278	1	249	9e-57	220
MDP0000209368	chr2	17705077	17708208	3132	FMDA_SCHPO	Schizosaccharomyces pombe (Fission yeast)	Putative formamidase C869.04	31,14	411	181	11	5	331	2	394	3e-41	169
MDP0000209369	chr2	17709297	17711840	2544	U553_DICDI	Dictyostelium discoideum (Slime mold)	UPF0553 protein	45,49	255	134	3	53	305	70	321	3e-57	222
MDP0000742187	chr2	17724576	17725904	1329	RTF21_SCHPO	Schizosaccharomyces pombe (Fission yeast)	Retrotransposable element Tf2 155 kDa protein type 1	27,63	456	289	15	2	437	712	1146	2e-29	130
MDP0000742188	chr2	17726043	17727443	1401	POL3_DROME	Drosophila melanogaster (Fruit fly)	Retrovirus-related Pol polyprotein from transposon 17.6	32,21	326	185	6	150	466	165	463	2e-41	170
MDP0000690854	chr2	17740531	17741576	1046	YI31B_YEAST	Saccharomyces cerevisiae (Baker's yeast)	Transposon Ty3-I Gag-Pol polyprotein	42,29	175	99	1	82	256	656	828	1e-36	153
MDP0000122126	chr2	17769802	17771122	1321	CSK2A_MAIZE	Zea mays (Maize)	Casein kinase II subunit alpha	90,51	137	13	0	93	229	2	138	9e-55	213
MDP0000180310	chr2	17773348	17774668	1321	CSK2A_MAIZE	Zea mays (Maize)	Casein kinase II subunit alpha	90,51	137	13	0	93	229	2	138	9e-55	213
MDP0000155080	chr2	17794122	17798524	4403	POLX_TOBAC	Nicotiana tabacum (Common tobacco)	Retrovirus-related Pol polyprotein from transposon TNT 1-94	47,33	131	66	1	481	608	814	944	4e-28	127
MDP0000262599	chr2	17813061	17816898	3838	CSK21_ARATH	Arabidopsis thaliana (Mouse-ear cress)	Casein kinase II subunit alpha-1	88,14	177	21	0	1	177	138	314	8e-92	337
MDP0000526242	chr2	17837501	17838937	1437	POL_FFV	Feline foamy virus (FFV) (Feline syncytial virus)	Pro-Pol polyprotein	28,21	234	159	4	236	469	804	1028	1e-19	98,2
MDP0000526245	chr2	17839526	17840065	540	YI31B_YEAST	Saccharomyces cerevisiae (Baker's yeast)	Transposon Ty3-I Gag-Pol polyprotein	37,43	179	108	2	1	179	692	866	2e-24	111
MDP0000842724	chr2	17851414	17852603	1190	RPT3_ARATH	Arabidopsis thaliana (Mouse-ear cress)	Root phototropism protein 3	47,65	170	80	2	13	175	500	667	4e-38	158
MDP0000306824	chr2	17868339	17869773	1435	E133_ARATH	Arabidopsis thaliana (Mouse-ear cress)	Glucan endo-1,3-beta-glucosidase 3	48,86	88	45	0	318	405	357	444	4e-20	99,4
MDP0000374252	chr2	17889727	17892823	3097	Y1044_ARATH	Arabidopsis thaliana (Mouse-ear cress)	BTB/POZ domain-containing protein At1g30440	38,85	538	293	13	1	506	1	534	1e-95	351
MDP0000215415	chr2	17897647	17900284	2638	BAT42_CAEEL	Caenorhabditis elegans	BTB and MATH domain-containing protein 42	30,19	159	103	3	80	234	230	384	0,000000001	63,9
MDP0000186913	chr2	17900746	17904923	4178	FH6_ARATH	Arabidopsis thaliana (Mouse-ear cress)	Formin-like protein 6	72,17	460	113	6	415	866	428	880	3e-171	603
MDP0000308074	chr2	17901603	17905554	3952	FH6_ARATH	Arabidopsis thaliana (Mouse-ear cress)	Formin-like protein 6	71,73	467	117	6	415	873	428	887	1e-173	610
MDP0000288602	chr2	17902482	17905121	2640	HAC1_ARATH	Arabidopsis thaliana (Mouse-ear cress)	Histone acetyltransferase HAC1	50	58	28	1	196	253	1598	1654	1e-10	67,8
MDP0000286567	chr2	17906016	17909032	3017	HAC1_ARATH	Arabidopsis thaliana (Mouse-ear cress)	Histone acetyltransferase HAC1	50	58	28	1	281	338	1598	1654	1e-10	68,2
MDP0000119846	chr2	17921839	17923193	1355	CCD51_ARATH	Arabidopsis thaliana (Mouse-ear cress)	Cyclin-D5-1	38,46	351	172	10	5	341	2	322	3e-43	175
MDP0000627820	chr2	17930622	17931201	580	CAP16_ARATH	Arabidopsis thaliana (Mouse-ear cress)	Putative clathrin assembly protein At4g40080	52,48	101	44	1	30	126	46	146	1e-23	107
MDP0000705281	chr2	17932015	17933088	1074	POL3_DROME	Drosophila melanogaster (Fruit fly)	Retrovirus-related Pol polyprotein from transposon 17.6	34,09	308	198	2	1	307	301	604	4e-40	165
MDP0000245994	chr2	17932742	17933607	866	CNDG2_MOUSE	Mus musculus (Mouse)	Condensin-2 complex subunit G2	35,34	116	75	0	160	275	135	250	2e-17	89,7
MDP0000705282	chr2	17933167	17934465	1299	POL_SFV3L	Simian foamy virus type 3 (strain LK3) (SFVagm) (SFV-3)	Pro-Pol polyprotein	29,03	217	148	4	201	416	816	1027	2e-15	84,3
MDP0000226838	chr2	17939082	17945175	6094	CNDG2_XENLA	Xenopus laevis (African clawed frog)	Condensin-2 complex subunit G2	33,11	441	290	4	255	690	135	575	7e-59	230
MDP0000400270	chr2	17972943	17975324	2382	RTF23_SCHPO	Schizosaccharomyces pombe (Fission yeast)	Retrotransposable element Tf2 155 kDa protein type 3	23,58	530	365	16	272	791	758	1257	6e-29	129
MDP0000165586	chr2	18019600	18022511	2912	PRP31_XENLA	Xenopus laevis (African clawed frog)	U4/U6 small nuclear ribonucleoprotein Prp31	48,97	435	209	3	38	460	56	489	8e-84	311
MDP0000165587	chr2	18027038	18028561	1524	SHR_ARATH	Arabidopsis thaliana (Mouse-ear cress)	Protein SHORT-ROOT	62,02	495	146	11	49	507	42	530	5e-162	571
MDP0000707738	chr2	18036866	18038123	1258	RUVB2_XENLA	Xenopus laevis (African clawed frog)	RuvB-like 2	72,95	207	56	0	12	218	251	457	1e-80	298
MDP0000174108	chr2	18037526	18040539	3014	RUVB2_XENLA	Xenopus laevis (African clawed frog)	RuvB-like 2	77,14	455	103	1	1	455	4	457	0	676
MDP0000807553	chr2	18038130	18042281	4152	PPIL2_ARATH	Arabidopsis thaliana (Mouse-ear cress)	Peptidyl-prolyl cis-trans isomerase-like 2	74,96	599	142	3	1	595	1	595	0	775
MDP0000532449	chr2	18040670	18041494	825	RUVB2_XENLA	Xenopus laevis (African clawed frog)	RuvB-like 2	80,4	250	48	1	1	250	4	252	6e-105	380
MDP0000166617	chr2	18044259	18045653	1395	RL261_ARATH	Arabidopsis thaliana (Mouse-ear cress)	60S ribosomal protein L26-1	89,04	146	16	0	162	307	1	146	2e-55	216
MDP0000271281	chr2	18047544	18050751	3208	VDAC1_SOLTU	Solanum tuberosum (Potato)	Mitochondrial outer membrane protein porin of 34 kDa	53,99	276	127	0	1	276	1	276	2e-80	298
MDP0000936344	chr2	18058890	18064141	5252	ACA2_ARATH	Arabidopsis thaliana (Mouse-ear cress)	Calcium-transporting ATPase 2, plasma membrane-type	82,78	1016	172	2	1	1015	1	1014	0	1732
MDP0000165594	chr2	18063225	18064388	1164	AIR12_ARATH	Arabidopsis thaliana (Mouse-ear cress)	Auxin-induced in root cultures protein 12	34,07	182	115	5	7	184	11	191	2e-19	97,4
MDP0000936345	chr2	18065247	18065996	750	RUVB2_XENLA	Xenopus laevis (African clawed frog)	RuvB-like 2	72,91	203	55	0	2	204	255	457	2e-79	295
MDP0000270524	chr2	18065346	18069168	3823	KAPS_CATRO	Catharanthus roseus (Madagascar periwinkle) (Vinca rosea)	Adenylyl-sulfate kinase, chloroplastic	78,87	213	45	0	74	286	100	312	1e-97	356
MDP0000249090	chr2	18066887	18067327	441	RL261_ARATH	Arabidopsis thaliana (Mouse-ear cress)	60S ribosomal protein L26-1	89,04	146	16	0	1	146	1	146	3e-55	213
MDP0000165599	chr2	18078453	18080522	2070	YG31B_YEAST	Saccharomyces cerevisiae (Baker's yeast)	Transposon Ty3-G Gag-Pol polyprotein	41,5	147	72	4	134	269	597	740	4e-19	95,9
MDP0000270526	chr2	18089297	18094234	4938	Y1044_ARATH	Arabidopsis thaliana (Mouse-ear cress)	BTB/POZ domain-containing protein At1g30440	36,65	161	92	4	44	197	18	175	4e-17	90,1
MDP0000096520	chr2	18091939	18093072	1134	PO21_NASVI	Nasonia vitripennis (Parasitic wasp)	Retrovirus-related Pol polyprotein from type-1 retrotransposable element R2	25,42	240	155	5	8	225	431	668	6e-13	75,5
MDP0000240342	chr2	18092066	18092953	888	YI31B_YEAST	Saccharomyces cerevisiae (Baker's yeast)	Transposon Ty3-I Gag-Pol polyprotein	41,5	147	72	4	75	210	623	766	1e-19	97,1
MDP0000299861	chr2	18093325	18095605	2281	GPT_DICDI	Dictyostelium discoideum (Slime mold)	UDP-N-acetylglucosamine--dolichyl-phosphate N-acetylglucosaminephosphotransferase	43,58	179	72	6	71	240	31	189	6e-14	77,8
MDP0000504390	chr2	18093639	18096549	2911	PRP31_XENLA	Xenopus laevis (African clawed frog)	U4/U6 small nuclear ribonucleoprotein Prp31	48,55	449	218	3	25	461	42	489	1e-86	320
MDP0000560944	chr2	18093810	18098472	4663	PRP31_XENLA	Xenopus laevis (African clawed frog)	U4/U6 small nuclear ribonucleoprotein Prp31	45,21	449	205	3	34	442	42	489	6e-76	285
MDP0000609632	chr2	18103021	18105832	2812	POL2_MOUSE	Mus musculus (Mouse)	Retrovirus-related Pol polyprotein LINE-1	22,28	781	522	26	130	870	47	782	2e-27	125
MDP0000305697	chr2	18109555	18111034	1480	SYH_ORYSJ	Oryza sativa subsp. japonica (Rice)	Histidyl-tRNA synthetase	55,86	145	63	1	22	166	642	785	9e-40	162
MDP0000284745	chr2	18161091	18163424	2334	ARL8A_XENTR	Xenopus tropicalis (Western clawed frog) (Silurana tropicalis)	ADP-ribosylation factor-like protein 8A	62,84	183	68	0	1	183	2	184	2e-69	261
MDP0000653179	chr2	18166383	18167207	825	YI31B_YEAST	Saccharomyces cerevisiae (Baker's yeast)	Transposon Ty3-I Gag-Pol polyprotein	32,26	279	157	8	1	264	1008	1269	1e-26	120
MDP0000395616	chr2	18167191	18168432	1242	YI31B_YEAST	Saccharomyces cerevisiae (Baker's yeast)	Transposon Ty3-I Gag-Pol polyprotein	30,62	405	245	8	15	399	881	1269	6e-45	182
MDP0000698624	chr2	18167732	18168334	603	YI31B_YEAST	Saccharomyces cerevisiae (Baker's yeast)	Transposon Ty3-I Gag-Pol polyprotein	43,26	178	101	0	22	199	1135	1312	4e-39	160
MDP0000395617	chr2	18168754	18169680	927	YG31B_YEAST	Saccharomyces cerevisiae (Baker's yeast)	Transposon Ty3-G Gag-Pol polyprotein	45,21	146	80	0	160	305	588	733	4e-30	132
MDP0000239351	chr2	18170925	18173537	2613	PP451_ARATH	Arabidopsis thaliana (Mouse-ear cress)	Pentatricopeptide repeat-containing protein At5g67570, chloroplastic	55,88	485	160	9	10	491	14	447	3e-137	489
MDP0000234805	chr2	18172264	18173430	1167	AIR12_ARATH	Arabidopsis thaliana (Mouse-ear cress)	Auxin-induced in root cultures protein 12	33,88	183	116	5	7	185	10	191	5e-20	99
MDP0000322468	chr2	18174254	18179116	4863	PP451_ARATH	Arabidopsis thaliana (Mouse-ear cress)	Pentatricopeptide repeat-containing protein At5g67570, chloroplastic	57,64	746	252	10	10	752	14	698	0	830
MDP0000124271	chr2	18174462	18175355	894	AIR12_ARATH	Arabidopsis thaliana (Mouse-ear cress)	Auxin-induced in root cultures protein 12	33,88	183	116	5	7	185	10	191	2e-20	99,8
MDP0000330038	chr2	18193128	18196058	2931	NDUS4_RAT	Rattus norvegicus (Rat)	NADH dehydrogenase [ubiquinone] iron-sulfur protein 4, mitochondrial	37,11	159	87	6	24	175	14	166	2e-21	101
MDP0000234809	chr2	18196580	18201276	4697	ARGA_VIBVY	Vibrio vulnificus (strain YJ016)	Amino-acid acetyltransferase	31,59	535	258	12	83	612	8	439	6e-57	222
MDP0000683383	chr2	18239148	18243383	4236	POL5_DROME	Drosophila melanogaster (Fruit fly)	Retrovirus-related Pol polyprotein from transposon opus	39,76	83	49	1	2	83	474	556	6e-12	71,6
MDP0000376143	chr2	18242423	18242890	468	POLX_TOBAC	Nicotiana tabacum (Common tobacco)	Retrovirus-related Pol polyprotein from transposon TNT 1-94	46,1	154	83	0	1	154	535	688	5e-37	152
MDP0000201970	chr2	18249451	18255200	5750	M810_ARATH	Arabidopsis thaliana (Mouse-ear cress)	Uncharacterized mitochondrial protein AtMg00810	39,32	117	71	0	627	743	13	129	2e-14	81,6
MDP0000455434	chr2	18306327	18306797	471	YI31B_YEAST	Saccharomyces cerevisiae (Baker's yeast)	Transposon Ty3-I Gag-Pol polyprotein	30,82	146	91	1	9	154	610	745	1e-11	68,9
MDP0000455435	chr2	18306836	18308039	1204	POL3_DROME	Drosophila melanogaster (Fruit fly)	Retrovirus-related Pol polyprotein from transposon 17.6	28,17	252	176	3	6	256	357	604	9e-21	101
MDP0000214307	chr2	18371719	18375223	3505	M810_ARATH	Arabidopsis thaliana (Mouse-ear cress)	Uncharacterized mitochondrial protein AtMg00810	35,11	225	77	5	31	186	1	225	6e-24	112
MDP0000461780	chr2	18387065	18388370	1306	EGC2_ARATH	Arabidopsis thaliana (Mouse-ear cress)	EG45-like domain containing protein 2	38,95	95	48	4	22	113	40	127	6e-12	69,3
MDP0000292963	chr2	18392441	18393606	1166	PGLR_VITVI	Vitis vinifera (Grape)	Probable polygalacturonase	43,13	211	116	2	23	229	225	435	2e-43	176
MDP0000195390	chr2	18394831	18399079	4249	PRI1_MOUSE	Mus musculus (Mouse)	DNA primase small subunit	41,21	364	175	8	35	376	13	359	2e-74	280
MDP0000292965	chr2	18400928	18401905	978	ERF61_ARATH	Arabidopsis thaliana (Mouse-ear cress)	Ethylene-responsive transcription factor ERF061	48	275	115	5	68	324	70	334	2e-38	159
MDP0000661915	chr2	18416944	18417984	1041	POLX_TOBAC	Nicotiana tabacum (Common tobacco)	Retrovirus-related Pol polyprotein from transposon TNT 1-94	36,31	336	202	6	5	330	983	1316	7e-55	214
MDP0000547085	chr2	18472139	18474469	2331	RTF21_SCHPO	Schizosaccharomyces pombe (Fission yeast)	Retrotransposable element Tf2 155 kDa protein type 1	31,07	280	193	0	496	775	452	731	1e-38	162
MDP0000547086	chr2	18474533	18476476	1944	POL4_DROME	Drosophila melanogaster (Fruit fly)	Retrovirus-related Pol polyprotein from transposon 412	29,73	222	152	4	335	555	905	1123	1e-20	102
MDP0000594558	chr2	18474536	18476587	2052	POL4_DROME	Drosophila melanogaster (Fruit fly)	Retrovirus-related Pol polyprotein from transposon 412	26,71	337	228	9	335	669	905	1224	2e-21	105
MDP0000276676	chr2	18505531	18509869	4339	GUN6_ARATH	Arabidopsis thaliana (Mouse-ear cress)	Endoglucanase 6	78,64	604	123	1	25	628	23	620	0	978
MDP0000173687	chr2	18522635	18528538	5904	FCSA_DICDI	Dictyostelium discoideum (Slime mold)	Fatty acyl-CoA synthetase A	40,03	617	339	12	47	653	55	650	9e-123	441
MDP0000936855	chr2	18529772	18530182	411	ADPRM_BOVIN	Bos taurus (Bovine)	Manganese-dependent ADP-ribose/CDP-alcohol diphosphatase	40,98	122	54	4	3	109	103	221	5e-15	79,7
MDP0000276681	chr2	18532806	18538440	5635	RNHX1_ARATH	Arabidopsis thaliana (Mouse-ear cress)	Putative ribonuclease H protein At1g65750	27,67	412	266	10	860	1259	20	411	1e-39	166
MDP0000254251	chr2	18607345	18614533	7189	ATL22_ARATH	Arabidopsis thaliana (Mouse-ear cress)	RING-H2 finger protein ATL22	33,84	328	193	12	25	342	29	342	9e-30	132
MDP0000402499	chr2	18615933	18619344	3412	POLX_TOBAC	Nicotiana tabacum (Common tobacco)	Retrovirus-related Pol polyprotein from transposon TNT 1-94	46,63	193	100	2	61	250	883	1075	6e-36	150
MDP0000254252	chr2	18619868	18624709	4842	AT21A_ARATH	Arabidopsis thaliana (Mouse-ear cress)	Putative RING-H2 finger protein ATL21A	30,98	326	166	14	58	344	22	327	2e-23	110
MDP0000402503	chr2	18627629	18630615	2987	RTF22_SCHPO	Schizosaccharomyces pombe (Fission yeast)	Retrotransposable element Tf2 155 kDa protein type 2	28,69	488	272	14	16	454	559	1019	1e-42	175
MDP0000874189	chr2	18632639	18633099	461	Y4648_ARATH	Arabidopsis thaliana (Mouse-ear cress)	Uncharacterized protein At4g26480	49	100	51	0	5	104	5	104	6e-22	102
MDP0000308057	chr2	18636034	18639788	3755	Y4648_ARATH	Arabidopsis thaliana (Mouse-ear cress)	Uncharacterized protein At4g26480	41,23	211	118	2	1	210	1	206	4e-32	139
MDP0000761335	chr2	18637748	18638221	474	ACOX3_ARATH	Arabidopsis thaliana (Mouse-ear cress)	Acyl-coenzyme A oxidase 3, peroxisomal	64,52	31	11	0	9	39	158	188	0,00000008	55,8
MDP0000149510	chr2	18643567	18646910	3344	ATL22_ARATH	Arabidopsis thaliana (Mouse-ear cress)	RING-H2 finger protein ATL22	33,42	395	197	14	39	431	42	372	3e-36	153
MDP0000551469	chr2	18658227	18663671	5445	POL3_DROME	Drosophila melanogaster (Fruit fly)	Retrovirus-related Pol polyprotein from transposon 17.6	31,03	348	235	2	1039	1385	262	605	8e-40	167
MDP0000261423	chr2	18669395	18678203	8809	YTX2_XENLA	Xenopus laevis (African clawed frog)	Transposon TX1 uncharacterized 149 kDa protein	25,9	251	179	4	715	961	377	624	1e-17	93,2
MDP0000153499	chr2	18688976	18692651	3676	UBR7_HUMAN	Homo sapiens (Human)	Putative E3 ubiquitin-protein ligase UBR7	33,49	421	223	10	28	426	33	418	2e-58	226
MDP0000538730	chr2	18710603	18711133	531	POLX_TOBAC	Nicotiana tabacum (Common tobacco)	Retrovirus-related Pol polyprotein from transposon TNT 1-94	39,42	137	82	1	30	166	1192	1327	2e-23	108
MDP0000155864	chr2	18714367	18718398	4032	M810_ARATH	Arabidopsis thaliana (Mouse-ear cress)	Uncharacterized mitochondrial protein AtMg00810	46,97	66	35	0	319	384	14	79	7e-10	65,9
MDP0000169163	chr2	18742895	18747015	4121	NDK3_ARATH	Arabidopsis thaliana (Mouse-ear cress)	Nucleoside diphosphate kinase III, chloroplastic/mitochondrial	77,25	233	51	2	1	232	1	232	1e-92	340
MDP0000132744	chr2	18766681	18770842	4162	POLX_TOBAC	Nicotiana tabacum (Common tobacco)	Retrovirus-related Pol polyprotein from transposon TNT 1-94	38,79	165	88	4	430	583	956	1118	3e-22	107
MDP0000309969	chr2	18783073	18789497	6425	POL2_MOUSE	Mus musculus (Mouse)	Retrovirus-related Pol polyprotein LINE-1	23,53	612	428	14	946	1538	349	939	1e-39	166
MDP0000315663	chr2	18787185	18788825	1641	Y4200_ARATH	Arabidopsis thaliana (Mouse-ear cress)	Uncharacterized protein At4g02000	22,3	139	101	2	122	255	3	139	0,0000002	57,8
MDP0000842286	chr2	18789496	18792641	3146	GALE2_CYATE	Cyamopsis tetragonoloba (Guar) (Cluster bean)	UDP-glucose 4-epimerase GEPI48	82,13	347	62	0	2	348	3	349	6e-171	600
MDP0000225497	chr2	18791065	18792485	1421	FERON_ARATH	Arabidopsis thaliana (Mouse-ear cress)	Receptor-like protein kinase FERONIA	50,83	482	184	8	2	435	352	828	9e-122	437
MDP0000217952	chr2	18811142	18812937	1796	GDL62_ARATH	Arabidopsis thaliana (Mouse-ear cress)	GDSL esterase/lipase At4g10955	61,8	356	125	4	1	352	2	350	7e-126	450
MDP0000842296	chr2	18820518	18822739	2222	P4K2B_MOUSE	Mus musculus (Mouse)	Phosphatidylinositol 4-kinase type 2-beta	24,3	358	183	15	248	532	92	434	4e-10	67
MDP0000546937	chr2	18836105	18837037	933	POLX_TOBAC	Nicotiana tabacum (Common tobacco)	Retrovirus-related Pol polyprotein from transposon TNT 1-94	33,66	306	179	7	3	304	901	1186	9e-35	147
MDP0000263313	chr2	18840094	18850477	10384	CNBL5_ORYSJ	Oryza sativa subsp. japonica (Rice)	Calcineurin B-like protein 5	58,79	199	73	2	38	236	7	196	2e-60	233
MDP0000869396	chr2	18845060	18846096	1037	GDL29_ARATH	Arabidopsis thaliana (Mouse-ear cress)	GDSL esterase/lipase At1g71691	31,15	260	146	4	1	230	125	381	2e-28	125
MDP0000869399	chr2	18850636	18856830	6195	Y4193_ARATH	Arabidopsis thaliana (Mouse-ear cress)	Uncharacterized protein At4g10930	51,16	387	149	8	482	865	211	560	7e-89	329
MDP0000198044	chr2	18869500	18871904	2405	SINA5_ARATH	Arabidopsis thaliana (Mouse-ear cress)	E3 ubiquitin-protein ligase SINAT5	71,7	265	73	2	46	309	33	296	8e-114	410
MDP0000198045	chr2	18873777	18875783	2007	POLX_TOBAC	Nicotiana tabacum (Common tobacco)	Retrovirus-related Pol polyprotein from transposon TNT 1-94	22,4	250	172	5	20	256	131	371	4e-10	66,2
MDP0000198047	chr2	18880426	18882171	1746	Y4193_ARATH	Arabidopsis thaliana (Mouse-ear cress)	Uncharacterized protein At4g10930	44,44	459	190	11	42	480	560	973	7e-82	305
MDP0000256433	chr2	18884208	18892692	8485	SKIP8_ARATH	Arabidopsis thaliana (Mouse-ear cress)	F-box protein SKIP8	70,56	231	62	2	239	465	3	231	6e-94	344
MDP0000146874	chr2	18899321	18907556	8236	FTSH1_SYNY3	Synechocystis sp. (strain PCC 6803)	Cell division protease ftsH homolog 1	40,68	531	278	13	382	909	124	620	2e-76	288
MDP0000777771	chr2	18916981	18918212	1232	KELP_ARATH	Arabidopsis thaliana (Mouse-ear cress)	RNA polymerase II transcriptional coactivator KELP	62	150	53	1	16	161	16	165	2e-44	177
MDP0000175052	chr2	18926051	18927850	1800	B2_DAUCA	Daucus carota (Carrot)	B2 protein	90,48	147	14	0	209	355	58	204	5e-78	291
MDP0000880784	chr2	18928923	18929771	849	AGAL_COFAR	Coffea arabica (Coffee)	Alpha-galactosidase	69,86	146	39	1	7	147	66	211	7e-59	225
MDP0000250127	chr2	18969302	18973015	3714	KASC1_ARATH	Arabidopsis thaliana (Mouse-ear cress)	3-oxoacyl-[acyl-carrier-protein] synthase I, chloroplastic	76,94	412	81	1	60	457	40	451	7e-180	630
MDP0000139073	chr2	18996607	19000351	3745	ARFI_ARATH	Arabidopsis thaliana (Mouse-ear cress)	Auxin response factor 9	57,52	718	207	15	1	714	1	624	0	732
MDP0000250644	chr2	19004933	19006021	1089	Y4200_ARATH	Arabidopsis thaliana (Mouse-ear cress)	Uncharacterized protein At4g02000	29,85	134	89	3	182	312	9	140	1e-10	67,8
MDP0000381557	chr2	19006309	19007523	1215	CFDP2_TRAJA	Tragulus javanicus (Lesser Malay chevrotain)	Craniofacial development protein 2	28,9	263	162	7	97	343	227	480	8e-19	95,1
MDP0000193326	chr2	19012303	19013863	1561	POL2_MOUSE	Mus musculus (Mouse)	Retrovirus-related Pol polyprotein LINE-1	27,04	392	268	8	3	389	522	900	2e-32	140
MDP0000181018	chr2	19012311	19012985	675	POL2_MOUSE	Mus musculus (Mouse)	Retrovirus-related Pol polyprotein LINE-1	27,65	217	148	5	4	218	523	732	9e-14	77
MDP0000537679	chr2	19021013	19023475	2463	YI31B_YEAST	Saccharomyces cerevisiae (Baker's yeast)	Transposon Ty3-I Gag-Pol polyprotein	32,39	423	270	9	117	534	610	1021	7e-49	196
MDP0000537680	chr2	19023504	19024587	1084	POL_SFV3L	Simian foamy virus type 3 (strain LK3) (SFVagm) (SFV-3)	Pro-Pol polyprotein	36,99	73	46	0	32	104	921	993	0,00000001	60,8
MDP0000305209	chr2	19027062	19029979	2918	RCL1_ARATH	Arabidopsis thaliana (Mouse-ear cress)	Probable RNA 3'-terminal phosphate cyclase-like protein	63,33	330	114	3	4	333	2	324	4e-102	372
MDP0000137086	chr2	19038418	19040025	1608	CSLG3_ARATH	Arabidopsis thaliana (Mouse-ear cress)	Cellulose synthase-like protein G3	55,23	239	101	3	12	249	33	266	2e-66	252
MDP0000185280	chr2	19079658	19083806	4149	CSLG3_ARATH	Arabidopsis thaliana (Mouse-ear cress)	Cellulose synthase-like protein G3	58,55	731	291	7	8	734	29	751	0	879
MDP0000185281	chr2	19088542	19093028	4487	CSLG3_ARATH	Arabidopsis thaliana (Mouse-ear cress)	Cellulose synthase-like protein G3	59,44	715	274	8	7	714	30	735	0	829
MDP0000495488	chr2	19126405	19128339	1935	RR6_ARATH	Arabidopsis thaliana (Mouse-ear cress)	30S ribosomal protein S6 alpha, chloroplastic	82,71	133	22	1	72	203	74	206	9e-59	226
MDP0000162339	chr2	19129409	19131213	1805	RP12A_ARATH	Arabidopsis thaliana (Mouse-ear cress)	26S proteasome non-ATPase regulatory subunit RPN12A	64,96	274	43	2	1	274	1	221	1e-81	302
MDP0000437184	chr2	19145040	19146701	1662	POLX_TOBAC	Nicotiana tabacum (Common tobacco)	Retrovirus-related Pol polyprotein from transposon TNT 1-94	35,71	140	89	1	237	376	803	941	2e-19	97,4
MDP0000629544	chr2	19148651	19150313	1663	POLX_TOBAC	Nicotiana tabacum (Common tobacco)	Retrovirus-related Pol polyprotein from transposon TNT 1-94	36,43	140	88	1	237	376	803	941	1e-20	100
MDP0000318148	chr2	19160566	19164170	3605	POLX_TOBAC	Nicotiana tabacum (Common tobacco)	Retrovirus-related Pol polyprotein from transposon TNT 1-94	39,53	86	37	2	17	95	629	706	0,00000008	57,8
MDP0000256979	chr2	19169093	19170014	922	SEH1_XENTR	Xenopus tropicalis (Western clawed frog) (Silurana tropicalis)	Nucleoporin seh1	25,87	143	95	5	84	219	166	304	0,000000002	62,4
MDP0000404653	chr2	19180584	19188180	7597	RPG1_ARATH	Arabidopsis thaliana (Mouse-ear cress)	Protein RUPTURED POLLEN GRAIN 1	43,65	126	68	2	80	203	27	151	1e-20	100
MDP0000725023	chr2	19196219	19197400	1182	CFDP2_TRAJA	Tragulus javanicus (Lesser Malay chevrotain)	Craniofacial development protein 2	28,9	263	162	7	97	343	227	480	1e-21	104
MDP0000725024	chr2	19197433	19198089	657	POL2_MOUSE	Mus musculus (Mouse)	Retrovirus-related Pol polyprotein LINE-1	22,93	205	129	5	2	184	548	745	2e-12	72,8
MDP0000466086	chr2	19250681	19251920	1240	POLX_TOBAC	Nicotiana tabacum (Common tobacco)	Retrovirus-related Pol polyprotein from transposon TNT 1-94	54,88	82	35	1	1	80	863	944	4e-21	101
MDP0000321050	chr2	19286966	19293225	6260	DAZP1_MOUSE	Mus musculus (Mouse)	DAZ-associated protein 1	41,11	180	102	2	293	468	11	190	5e-34	146
MDP0000473752	chr2	19298554	19299324	771	POLX_TOBAC	Nicotiana tabacum (Common tobacco)	Retrovirus-related Pol polyprotein from transposon TNT 1-94	44,12	102	54	1	158	256	814	915	7e-18	91,3
MDP0000465399	chr2	19303470	19304159	690	PX11A_ARATH	Arabidopsis thaliana (Mouse-ear cress)	Peroxisomal membrane protein 11A	56,44	202	73	1	28	214	15	216	6e-55	213
MDP0000465400	chr2	19308020	19308865	846	YAEB_SCHPO	Schizosaccharomyces pombe (Fission yeast)	Uncharacterized oxidoreductase C23D3.11	35,11	188	114	5	7	191	5	187	2e-23	109
MDP0000465401	chr2	19310453	19310902	450	POLX_TOBAC	Nicotiana tabacum (Common tobacco)	Retrovirus-related Pol polyprotein from transposon TNT 1-94	37,01	127	76	2	2	126	1037	1161	2e-15	81,3
MDP0000801540	chr2	19326091	19329242	3152	ANT_ARATH	Arabidopsis thaliana (Mouse-ear cress)	AP2-like ethylene-responsive transcription factor ANT	77,87	253	49	3	288	534	237	488	1e-108	394
MDP0000668785	chr2	19343968	19348084	4117	AB6G_ARATH	Arabidopsis thaliana (Mouse-ear cress)	ABC transporter G family member 6	58,67	150	48	4	98	243	292	431	8e-28	124
MDP0000676744	chr2	19346852	19347694	843	Y1699_ARATH	Arabidopsis thaliana (Mouse-ear cress)	Probable LRR receptor-like serine/threonine-protein kinase At1g69990	36,6	235	132	7	36	265	21	243	1e-20	100
MDP0000755406	chr2	19347206	19349180	1975	AB1G_ARATH	Arabidopsis thaliana (Mouse-ear cress)	ABC transporter G family member 1	53,68	190	79	2	42	222	255	444	1e-42	172
MDP0000564298	chr2	19359022	19360965	1944	POLX_TOBAC	Nicotiana tabacum (Common tobacco)	Retrovirus-related Pol polyprotein from transposon TNT 1-94	39,94	681	367	7	6	647	470	1147	3e-139	496
MDP0000564299	chr2	19361011	19361460	450	POLX_TOBAC	Nicotiana tabacum (Common tobacco)	Retrovirus-related Pol polyprotein from transposon TNT 1-94	40,82	147	83	2	3	149	1166	1308	2e-28	124
MDP0000247533	chr2	19364705	19367336	2632	KAT_DICDI	Dictyostelium discoideum (Slime mold)	Kynurenine--oxoglutarate transaminase	35,66	429	227	9	4	393	15	433	4e-66	252
MDP0000146349	chr2	19367237	19368200	964	RH16_ARATH	Arabidopsis thaliana (Mouse-ear cress)	DEAD-box ATP-dependent RNA helicase 16	74,21	159	39	1	25	181	51	209	1e-59	229
MDP0000452189	chr2	19367544	19369878	2335	GUN25_ARATH	Arabidopsis thaliana (Mouse-ear cress)	Endoglucanase 25	58,24	613	220	10	11	602	8	605	1e-169	596
MDP0000255361	chr2	19368533	19380292	11760	RH16_ARATH	Arabidopsis thaliana (Mouse-ear cress)	DEAD-box ATP-dependent RNA helicase 16	69,5	577	163	5	25	591	51	624	0	713
MDP0000570031	chr2	19383003	19383593	591	SCP8_ARATH	Arabidopsis thaliana (Mouse-ear cress)	Serine carboxypeptidase-like 8	51,85	54	26	0	38	91	300	353	2e-11	67,4
MDP0000239289	chr2	19383981	19387169	3189	ERG1_PANGI	Panax ginseng (Korean ginseng)	Squalene monooxygenase	79,37	252	52	0	187	438	286	537	8e-122	437
MDP0000239290	chr2	19387677	19389881	2205	PP276_ARATH	Arabidopsis thaliana (Mouse-ear cress)	Pentatricopeptide repeat-containing protein At3g49740	54,79	730	323	4	10	733	8	736	0	759
MDP0000251256	chr2	19393412	19394952	1541	PME29_ARATH	Arabidopsis thaliana (Mouse-ear cress)	Probable pectinesterase 29	46	300	158	3	38	334	34	332	9e-70	263
MDP0000482042	chr2	19393639	19395561	1923	PP447_ARATH	Arabidopsis thaliana (Mouse-ear cress)	Putative pentatricopeptide repeat-containing protein At5g65820	65,81	623	209	2	1	622	8	627	0	821
MDP0000139875	chr2	19395300	19397222	1923	PP447_ARATH	Arabidopsis thaliana (Mouse-ear cress)	Putative pentatricopeptide repeat-containing protein At5g65820	65,97	623	208	2	1	622	8	627	0	823
MDP0000287234	chr2	19395909	19397449	1541	PME29_ARATH	Arabidopsis thaliana (Mouse-ear cress)	Probable pectinesterase 29	46	300	158	3	38	334	34	332	1e-69	263
MDP0000161414	chr2	19398622	19401375	2754	PP447_ARATH	Arabidopsis thaliana (Mouse-ear cress)	Putative pentatricopeptide repeat-containing protein At5g65820	71,46	480	136	1	94	572	148	627	0	702
MDP0000252508	chr2	19400226	19401766	1541	PME29_ARATH	Arabidopsis thaliana (Mouse-ear cress)	Probable pectinesterase 29	46	300	158	3	38	334	34	332	9e-70	263
MDP0000161415	chr2	19401723	19402474	752	PME11_ARATH	Arabidopsis thaliana (Mouse-ear cress)	Putative pectinesterase 11	42,54	134	72	3	19	151	208	337	1e-25	114
MDP0000845428	chr2	19402114	19402902	789	PP447_ARATH	Arabidopsis thaliana (Mouse-ear cress)	Putative pentatricopeptide repeat-containing protein At5g65820	71,02	245	70	1	1	244	383	627	4e-94	344
MDP0000654863	chr2	19427668	19428720	1053	POL3_DROME	Drosophila melanogaster (Fruit fly)	Retrovirus-related Pol polyprotein from transposon 17.6	48,32	149	73	1	2	150	480	624	6e-30	131
MDP0000471888	chr2	19461383	19464726	3344	YG31B_YEAST	Saccharomyces cerevisiae (Baker's yeast)	Transposon Ty3-G Gag-Pol polyprotein	27,04	895	581	21	147	1018	579	1424	1e-69	265
MDP0000137411	chr2	19521230	19524775	3546	Y3725_ARATH	Arabidopsis thaliana (Mouse-ear cress)	GTP-binding protein At3g49725, chloroplastic	53,28	610	219	14	1	573	39	619	1e-139	497
MDP0000137412	chr2	19526340	19528528	2189	STC_RICCO	Ricinus communis (Castor bean)	Sugar carrier protein C	65,18	514	174	2	5	514	6	518	0	681
MDP0000249400	chr2	19535219	19537466	2248	Y3972_ARATH	Arabidopsis thaliana (Mouse-ear cress)	Uncharacterized protein At3g49720	73,18	261	67	1	1	258	1	261	9e-110	396
MDP0000778974	chr2	19537953	19540112	2160	PP274_ARATH	Arabidopsis thaliana (Mouse-ear cress)	Pentatricopeptide repeat-containing protein At3g49710	67,55	721	232	1	1	719	1	721	0	1034
MDP0000137327	chr2	19560795	19562174	1380	AB3F_ARATH	Arabidopsis thaliana (Mouse-ear cress)	ABC transporter F family member 3	73,87	111	29	0	3	113	4	114	4e-28	125
MDP0000147938	chr2	19569963	19572870	2908	BIOF_ALHEH	Alkalilimnicola ehrlichei (strain MLHE-1)	8-amino-7-oxononanoate synthase	33,33	312	156	9	94	383	65	346	2e-35	150
MDP0000321088	chr2	19705227	19707071	1845	1A1C_MALDO	Malus domestica (Apple) (Pyrus malus)	1-aminocyclopropane-1-carboxylate synthase	89,85	473	37	1	1	462	1	473	0	825
MDP0000544739	chr2	19736111	19736380	270	POL3_DROME	Drosophila melanogaster (Fruit fly)	Retrovirus-related Pol polyprotein from transposon 17.6	52,17	69	31	1	18	86	301	367	7e-13	72,4
MDP0000544740	chr2	19736448	19737158	711	POL3_DROME	Drosophila melanogaster (Fruit fly)	Retrovirus-related Pol polyprotein from transposon 17.6	27,59	232	157	4	5	234	400	622	8e-20	97,4
MDP0000544742	chr2	19738188	19738709	522	POL_FFV	Feline foamy virus (FFV) (Feline syncytial virus)	Pro-Pol polyprotein	26,45	155	110	2	1	155	879	1029	7e-12	70,1
MDP0000483219	chr2	19740188	19741099	912	YG31B_YEAST	Saccharomyces cerevisiae (Baker's yeast)	Transposon Ty3-G Gag-Pol polyprotein	30,81	198	130	4	104	300	558	749	1e-18	94
MDP0000380530	chr2	19759957	19765429	5473	BCAT5_ARATH	Arabidopsis thaliana (Mouse-ear cress)	Branched-chain-amino-acid aminotransferase 5, chloroplastic	80,06	341	68	0	77	417	74	414	2e-166	585
MDP0000633223	chr2	19765580	19766787	1208	POLX_TOBAC	Nicotiana tabacum (Common tobacco)	Retrovirus-related Pol polyprotein from transposon TNT 1-94	43,99	316	172	1	1	316	324	634	3e-63	242
MDP0000622756	chr2	19848566	19850628	2063	POLX_TOBAC	Nicotiana tabacum (Common tobacco)	Retrovirus-related Pol polyprotein from transposon TNT 1-94	46,45	155	79	2	112	262	810	964	3e-35	148
MDP0000711537	chr2	19876310	19876957	648	POLX_TOBAC	Nicotiana tabacum (Common tobacco)	Retrovirus-related Pol polyprotein from transposon TNT 1-94	47,4	192	99	2	1	192	1136	1325	2e-37	155
MDP0000294359	chr2	19905176	19906517	1342	COL5_ARATH	Arabidopsis thaliana (Mouse-ear cress)	Zinc finger protein CONSTANS-LIKE 5	47,29	406	152	11	3	407	11	355	6e-79	295
MDP0000548821	chr2	19964265	19966082	1818	POL3_DROME	Drosophila melanogaster (Fruit fly)	Retrovirus-related Pol polyprotein from transposon 17.6	37,13	404	219	6	132	501	221	623	9e-78	291
MDP0000548822	chr2	19966374	19966775	402	YI31B_YEAST	Saccharomyces cerevisiae (Baker's yeast)	Transposon Ty3-I Gag-Pol polyprotein	44,96	129	71	0	1	129	1200	1328	3e-23	107
MDP0000743283	chr2	20015129	20016004	876	POLX_TOBAC	Nicotiana tabacum (Common tobacco)	Retrovirus-related Pol polyprotein from transposon TNT 1-94	29,82	332	187	6	1	289	519	847	7e-34	144
MDP0000743284	chr2	20016554	20017462	909	POLX_TOBAC	Nicotiana tabacum (Common tobacco)	Retrovirus-related Pol polyprotein from transposon TNT 1-94	42,71	295	163	3	1	293	1035	1325	6e-52	204
MDP0000315388	chr2	20031075	20041672	10598	MDL3_PRUSE	Prunus serotina (Black cherry)	(R)-mandelonitrile lyase 3	54,48	134	61	0	299	432	232	365	2e-36	153
MDP0000497441	chr2	20053764	20054492	729	POLX_TOBAC	Nicotiana tabacum (Common tobacco)	Retrovirus-related Pol polyprotein from transposon TNT 1-94	45,53	235	122	3	1	233	1095	1325	2e-51	202
MDP0000497442	chr2	20054950	20055318	369	POLX_TOBAC	Nicotiana tabacum (Common tobacco)	Retrovirus-related Pol polyprotein from transposon TNT 1-94	52,25	111	53	0	11	121	828	938	8e-27	118
MDP0000701169	chr2	20068596	20069105	510	POLX_TOBAC	Nicotiana tabacum (Common tobacco)	Retrovirus-related Pol polyprotein from transposon TNT 1-94	32,93	167	106	5	1	161	830	996	6e-15	80,1
MDP0000535956	chr2	20084393	20086255	1863	POLX_TOBAC	Nicotiana tabacum (Common tobacco)	Retrovirus-related Pol polyprotein from transposon TNT 1-94	44,55	532	285	5	83	611	801	1325	2e-124	446
MDP0000256300	chr2	20090149	20096864	6716	MDL3_PRUSE	Prunus serotina (Black cherry)	(R)-mandelonitrile lyase 3	50,34	290	96	1	199	440	36	325	1e-77	291
MDP0000630705	chr2	20097470	20098507	1038	POL2_MOUSE	Mus musculus (Mouse)	Retrovirus-related Pol polyprotein LINE-1	23,21	336	213	8	3	309	463	782	5e-22	105
MDP0000746836	chr2	20205687	20208617	2931	POLX_TOBAC	Nicotiana tabacum (Common tobacco)	Retrovirus-related Pol polyprotein from transposon TNT 1-94	35,08	248	152	2	182	429	1087	1325	4e-38	159
MDP0000746837	chr2	20208645	20209633	989	POLX_TOBAC	Nicotiana tabacum (Common tobacco)	Retrovirus-related Pol polyprotein from transposon TNT 1-94	21,86	247	171	6	49	285	80	314	5e-10	65,1
MDP0000566465	chr2	20221243	20224279	3037	POLX_TOBAC	Nicotiana tabacum (Common tobacco)	Retrovirus-related Pol polyprotein from transposon TNT 1-94	36,82	201	124	1	150	350	1118	1315	7e-32	138
MDP0000189779	chr2	20225689	20227693	2005	MEM11_ARATH	Arabidopsis thaliana (Mouse-ear cress)	Membrin-11	61,07	244	76	2	1	244	1	225	3e-80	298
MDP0000189780	chr2	20228474	20230841	2368	C3H48_ARATH	Arabidopsis thaliana (Mouse-ear cress)	Zinc finger CCCH domain-containing protein 48	49,78	446	179	4	19	464	21	421	8e-125	447
MDP0000189783	chr2	20245326	20247889	2564	S35B3_AEDAE	Aedes aegypti (Yellowfever mosquito) (Culex aegypti)	Adenosine 3'-phospho 5'-phosphosulfate transporter 2	36,84	247	149	4	97	339	84	327	5e-36	152
MDP0000124127	chr2	20370997	20375772	4776	PEX16_XENTR	Xenopus tropicalis (Western clawed frog) (Silurana tropicalis)	Peroxisomal membrane protein PEX16	25	356	225	9	2	356	14	328	7e-16	85,5
MDP0000245688	chr2	20375479	20377812	2334	RBX1A_ARATH	Arabidopsis thaliana (Mouse-ear cress)	RING-box protein 1a	71,08	83	7	1	39	104	26	108	8e-27	119
MDP0000124128	chr2	20376150	20377838	1689	RBX1A_ARATH	Arabidopsis thaliana (Mouse-ear cress)	RING-box protein 1a	88,98	118	12	1	1	117	1	118	4e-49	192
MDP0000479913	chr2	20503562	20505259	1698	POL3_DROME	Drosophila melanogaster (Fruit fly)	Retrovirus-related Pol polyprotein from transposon 17.6	38,3	141	86	1	272	411	426	566	5e-24	112
MDP0000137325	chr2	20533312	20535408	2097	BH004_ARATH	Arabidopsis thaliana (Mouse-ear cress)	Transcription factor MYC4	28,6	563	264	16	20	497	63	572	4e-45	182
MDP0000464884	chr2	20561940	20562404	465	POL5_DROME	Drosophila melanogaster (Fruit fly)	Retrovirus-related Pol polyprotein from transposon opus	39,04	146	87	1	1	146	228	371	2e-22	104
MDP0000183948	chr2	20564654	20566569	1916	BH004_ARATH	Arabidopsis thaliana (Mouse-ear cress)	Transcription factor MYC4	27,5	571	288	15	15	508	57	578	1e-46	187
MDP0000860457	chr2	20585967	20586203	237	CP74_LINUS	Linum usitatissimum (Flax) (Linseed)	Allene oxide synthase, chloroplastic	70	50	15	0	1	50	160	209	2e-13	74,3
MDP0000430304	chr2	20586702	20587589	888	POL_MLVF5	Friend murine leukemia virus (isolate 57) (FrMLV)	Pol polyprotein	31,12	241	146	7	5	243	927	1149	5e-21	102
MDP0000244413	chr2	20591533	20594479	2947	BCP_PEA	Pisum sativum (Garden pea)	Blue copper protein	50	56	28	0	23	78	25	80	0,000000002	62
MDP0000126965	chr2	20597002	20597677	676	STEL_RHUVE	Rhus vernicifera (Japanese lacquer tree) (Varnish tree)	Stellacyanin	43,27	104	44	5	23	112	1	103	5e-13	73,2
MDP0000491954	chr2	20597371	20597664	294	CP74_LINUS	Linum usitatissimum (Flax) (Linseed)	Allene oxide synthase, chloroplastic	73,53	68	18	0	2	69	142	209	1e-23	108
MDP0000489324	chr2	20605295	20607196	1902	POL3_DROME	Drosophila melanogaster (Fruit fly)	Retrovirus-related Pol polyprotein from transposon 17.6	37,34	466	262	7	149	613	223	659	5e-80	299
MDP0000489326	chr2	20610222	20610710	489	POLX_TOBAC	Nicotiana tabacum (Common tobacco)	Retrovirus-related Pol polyprotein from transposon TNT 1-94	30,97	155	99	3	3	155	901	1049	2e-15	81,6
MDP0000588340	chr2	20612190	20612414	225	POLX_TOBAC	Nicotiana tabacum (Common tobacco)	Retrovirus-related Pol polyprotein from transposon TNT 1-94	47,14	70	36	1	3	72	1166	1234	5e-12	69,7
MDP0000588341	chr2	20612456	20612800	345	POLX_TOBAC	Nicotiana tabacum (Common tobacco)	Retrovirus-related Pol polyprotein from transposon TNT 1-94	49,12	114	58	0	1	114	1035	1148	1e-28	124
MDP0000489330	chr2	20615771	20622548	6778	CYT1_ACTDE	Actinidia deliciosa (Kiwi)	Cysteine proteinase inhibitor 1	46,81	94	40	2	25	118	30	113	3e-18	91,7
MDP0000253226	chr2	20616237	20620517	4281	POLX_TOBAC	Nicotiana tabacum (Common tobacco)	Retrovirus-related Pol polyprotein from transposon TNT 1-94	27,17	703	392	21	10	616	3	681	6e-60	232
MDP0000908071	chr2	20627522	20629698	2177	PEX16_MOUSE	Mus musculus (Mouse)	Peroxisomal membrane protein PEX16	26,86	309	175	9	3	306	32	294	0,000000001	64,3
MDP0000204346	chr2	20634704	20637376	2673	PEX16_XENTR	Xenopus tropicalis (Western clawed frog) (Silurana tropicalis)	Peroxisomal membrane protein PEX16	24	350	200	7	2	339	3	298	6e-15	82
MDP0000455174	chr2	20651394	20652476	1083	S35E4_RAT	Rattus norvegicus (Rat)	Solute carrier family 35 member E4	29,51	305	196	8	57	359	49	336	2e-15	83,2
MDP0000231565	chr2	20653881	20657726	3846	Y1301_ARATH	Arabidopsis thaliana (Mouse-ear cress)	Uncharacterized membrane protein At1g63010	67,19	704	219	4	1	699	1	697	0	904
MDP0000812195	chr2	20658559	20661937	3379	ASNA_NEMVE	Nematostella vectensis (Starlet sea anemone)	ATPase ASNA1 homolog	58,26	321	125	3	9	321	15	334	2e-91	335
MDP0000711085	chr2	20670012	20671312	1301	CFDP2_TRAJA	Tragulus javanicus (Lesser Malay chevrotain)	Craniofacial development protein 2	30,37	135	80	3	36	163	353	480	0,000000003	62,8
MDP0000431360	chr2	20671503	20672595	1093	POL3_DROME	Drosophila melanogaster (Fruit fly)	Retrovirus-related Pol polyprotein from transposon 17.6	36,92	195	86	3	2	163	441	631	1e-24	114
MDP0000186633	chr2	20695121	20695988	868	2AAB_ARATH	Arabidopsis thaliana (Mouse-ear cress)	Serine/threonine-protein phosphatase 2A 65 kDa regulatory subunit A beta isoform	80	55	9	1	63	117	496	548	6e-18	89,4
MDP0000746656	chr2	20739391	20740908	1518	POLX_TOBAC	Nicotiana tabacum (Common tobacco)	Retrovirus-related Pol polyprotein from transposon TNT 1-94	42,5	513	278	6	1	501	818	1325	5e-111	401
MDP0000746657	chr2	20740958	20743335	2378	POLX_TOBAC	Nicotiana tabacum (Common tobacco)	Retrovirus-related Pol polyprotein from transposon TNT 1-94	39,16	166	99	2	371	534	523	688	3e-27	124
MDP0000272613	chr2	20752837	20755575	2739	HXKL2_ARATH	Arabidopsis thaliana (Mouse-ear cress)	Probable hexokinase-like 2 protein	55,76	443	173	5	41	461	41	482	7e-111	401
MDP0000190945	chr2	20753688	20755397	1710	CCS_HUMAN	Homo sapiens (Human)	Copper chaperone for superoxide dismutase	41,18	136	79	1	98	232	15	150	2e-20	99
MDP0000523939	chr2	20785984	20789358	3375	CLV1_ARATH	Arabidopsis thaliana (Mouse-ear cress)	Receptor protein kinase CLAVATA1	55,27	959	411	10	19	966	22	973	0	963
MDP0000383959	chr2	20788716	20789231	516	POLX_TOBAC	Nicotiana tabacum (Common tobacco)	Retrovirus-related Pol polyprotein from transposon TNT 1-94	31,76	148	98	1	12	159	1173	1317	1e-17	89
MDP0000383960	chr2	20790089	20791021	933	POLX_TOBAC	Nicotiana tabacum (Common tobacco)	Retrovirus-related Pol polyprotein from transposon TNT 1-94	33,74	329	177	7	1	295	528	849	6e-40	164
MDP0000162425	chr2	20790260	20791105	846	PDX12_ARATH	Arabidopsis thaliana (Mouse-ear cress)	Probable pyridoxal biosynthesis protein PDX1.2	67,86	280	87	2	1	277	33	312	9e-110	396
MDP0000170450	chr2	20793115	20794041	927	PDX12_ARATH	Arabidopsis thaliana (Mouse-ear cress)	Probable pyridoxal biosynthesis protein PDX1.2	67,11	304	96	3	4	304	10	312	3e-118	424
MDP0000523942	chr2	20794076	20796773	2698	ADH1_PETHY	Petunia hybrida (Petunia)	Alcohol dehydrogenase 1	73,06	193	32	1	45	217	22	214	4e-69	260
MDP0000392374	chr2	20796429	20799739	3311	CLV1_ARATH	Arabidopsis thaliana (Mouse-ear cress)	Receptor protein kinase CLAVATA1	54,87	955	404	9	2	936	26	973	0	956
MDP0000216726	chr2	20796991	20800113	3123	MCATL_BOVIN	Bos taurus (Bovine)	Mitochondrial carnitine/acylcarnitine carrier protein CACL	38,11	265	136	7	31	278	20	273	2e-39	162
MDP0000752955	chr2	20815389	20817446	2058	MDHG_CITLA	Citrullus lanatus (Watermelon) (Citrullus vulgaris)	Malate dehydrogenase, glyoxysomal	76,19	63	5	1	2	54	271	333	8e-20	95,5
MDP0000752956	chr2	20818127	20819712	1586	CFDP2_TRAJA	Tragulus javanicus (Lesser Malay chevrotain)	Craniofacial development protein 2	28,9	263	162	7	97	343	227	480	4e-20	100
MDP0000493517	chr2	20818751	20819338	588	YI31B_YEAST	Saccharomyces cerevisiae (Baker's yeast)	Transposon Ty3-I Gag-Pol polyprotein	40,72	194	113	1	2	195	673	864	2e-39	162
MDP0000191302	chr2	20832715	20834980	2266	MDHG_CITLA	Citrullus lanatus (Watermelon) (Citrullus vulgaris)	Malate dehydrogenase, glyoxysomal	84,85	264	38	1	82	345	2	263	2e-128	459
MDP0000202925	chr2	20887417	20889864	2448	POLX_TOBAC	Nicotiana tabacum (Common tobacco)	Retrovirus-related Pol polyprotein from transposon TNT 1-94	37,7	427	256	4	289	705	883	1309	3e-61	236
MDP0000391466	chr2	20890679	20891347	669	POLX_TOBAC	Nicotiana tabacum (Common tobacco)	Retrovirus-related Pol polyprotein from transposon TNT 1-94	36,75	234	133	6	1	222	938	1168	2e-30	132
MDP0000219039	chr2	20891645	20892831	1187	POLX_TOBAC	Nicotiana tabacum (Common tobacco)	Retrovirus-related Pol polyprotein from transposon TNT 1-94	41,46	82	48	0	3	84	515	596	1e-11	70,9
MDP0000202927	chr2	20892537	20895450	2914	POLX_TOBAC	Nicotiana tabacum (Common tobacco)	Retrovirus-related Pol polyprotein from transposon TNT 1-94	38,83	206	122	1	387	592	508	709	5e-36	153
MDP0000754445	chr2	20918766	20920136	1371	NFS1_ARATH	Arabidopsis thaliana (Mouse-ear cress)	Cysteine desulfurase 1, mitochondrial	76,54	456	104	3	1	456	1	453	0	720
MDP0000143107	chr2	20921514	20922646	1133	Y5262_ARATH	Arabidopsis thaliana (Mouse-ear cress)	Ankyrin repeat-containing protein At5g02620	29,36	344	185	11	2	299	161	492	2e-16	87
MDP0000162222	chr2	20921712	20922844	1133	Y5262_ARATH	Arabidopsis thaliana (Mouse-ear cress)	Ankyrin repeat-containing protein At5g02620	33,03	109	71	1	2	110	161	267	0,00000001	60,8
MDP0000162608	chr2	20922355	20923459	1105	ANK1_HUMAN	Homo sapiens (Human)	Ankyrin-1	27,84	176	112	3	46	209	408	580	8e-11	67,4
MDP0000143108	chr2	20923970	20925333	1364	NFS1_ARATH	Arabidopsis thaliana (Mouse-ear cress)	Cysteine desulfurase 1, mitochondrial	80,6	299	54	1	132	430	159	453	3e-144	511
MDP0000515530	chr2	20939626	20940525	900	POLX_TOBAC	Nicotiana tabacum (Common tobacco)	Retrovirus-related Pol polyprotein from transposon TNT 1-94	25,76	198	129	6	111	295	384	576	6e-13	75,1
MDP0000175275	chr2	20944166	20950217	6052	POL2_MOUSE	Mus musculus (Mouse)	Retrovirus-related Pol polyprotein LINE-1	28,22	482	328	10	702	1174	388	860	2e-47	192
MDP0000365135	chr2	20961070	20963297	2228	UBC1_ARATH	Arabidopsis thaliana (Mouse-ear cress)	Ubiquitin-conjugating enzyme E2 1	55,03	149	66	1	56	204	1	148	7e-40	163
MDP0000627031	chr2	20969987	20970349	363	POL2_DROME	Drosophila melanogaster (Fruit fly)	Retrovirus-related Pol polyprotein from transposon 297	40,17	117	68	1	1	117	300	414	1e-18	91,7
MDP0000627032	chr2	20970383	20970988	606	POL3_DROME	Drosophila melanogaster (Fruit fly)	Retrovirus-related Pol polyprotein from transposon 17.6	28,57	196	133	3	4	199	434	622	3e-17	88,6
MDP0000172834	chr2	20986791	20988279	1489	POLX_TOBAC	Nicotiana tabacum (Common tobacco)	Retrovirus-related Pol polyprotein from transposon TNT 1-94	34,25	146	56	2	5	110	822	967	2e-16	85,9
MDP0000581026	chr2	21008651	21009925	1275	POL2_DROME	Drosophila melanogaster (Fruit fly)	Retrovirus-related Pol polyprotein from transposon 297	31,05	351	234	3	74	424	262	604	2e-47	189
MDP0000587811	chr2	21009564	21010001	438	POL3_DROME	Drosophila melanogaster (Fruit fly)	Retrovirus-related Pol polyprotein from transposon 17.6	38,71	124	72	1	1	124	493	612	5e-16	83,2
MDP0000121592	chr2	21018162	21018683	522	PR1A_TOBAC	Nicotiana tabacum (Common tobacco)	Pathogenesis-related protein 1A	43,38	136	56	3	37	153	35	168	2e-28	124
MDP0000630339	chr2	21031772	21033799	2028	COPIA_DROME	Drosophila melanogaster (Fruit fly)	Copia protein	38,66	119	73	0	40	158	1284	1402	4e-20	97,1
MDP0000235067	chr2	21033111	21036276	3166	PP385_ARATH	Arabidopsis thaliana (Mouse-ear cress)	Pentatricopeptide repeat-containing protein At5g15300	36,54	104	47	2	46	149	220	304	0,000000003	63,2
MDP0000149432	chr2	21036106	21038988	2883	PP307_ARATH	Arabidopsis thaliana (Mouse-ear cress)	Pentatricopeptide repeat-containing protein At4g13650	28,77	146	92	2	23	157	747	891	7e-15	81,6
MDP0000170351	chr2	21060987	21064311	3325	POLX_TOBAC	Nicotiana tabacum (Common tobacco)	Retrovirus-related Pol polyprotein from transposon TNT 1-94	39,36	94	56	1	138	230	585	678	4e-10	66,6
MDP0000163095	chr2	21075171	21076409	1239	HAT22_ARATH	Arabidopsis thaliana (Mouse-ear cress)	Homeobox-leucine zipper protein HAT22	62,89	256	60	7	50	289	42	278	9e-66	250
MDP0000333317	chr2	21100027	21101436	1410	XTH6_ARATH	Arabidopsis thaliana (Mouse-ear cress)	Probable xyloglucan endotransglucosylase/hydrolase protein 6	79,09	263	55	0	30	292	30	292	2e-129	461
MDP0000308144	chr2	21102148	21106209	4062	FANCL_HUMAN	Homo sapiens (Human)	E3 ubiquitin-protein ligase FANCL	33,64	217	109	2	52	242	168	375	1e-32	140
MDP0000164192	chr2	21110100	21110714	615	FANCL_MOUSE	Mus musculus (Mouse)	E3 ubiquitin-protein ligase FANCL	33,73	83	55	0	52	134	168	250	5e-10	63,2
MDP0000269483	chr2	21119839	21121251	1413	XTH6_ARATH	Arabidopsis thaliana (Mouse-ear cress)	Probable xyloglucan endotransglucosylase/hydrolase protein 6	79,85	263	53	0	30	292	30	292	3e-131	468
MDP0000661960	chr2	21121795	21123206	1412	XTH6_ARATH	Arabidopsis thaliana (Mouse-ear cress)	Probable xyloglucan endotransglucosylase/hydrolase protein 6	78,36	268	53	1	30	297	30	292	2e-129	461
MDP0000657773	chr2	21156822	21165108	8287	POL3_DROME	Drosophila melanogaster (Fruit fly)	Retrovirus-related Pol polyprotein from transposon 17.6	39,39	132	80	0	92	223	311	442	4e-24	111
MDP0000716774	chr2	21275798	21276658	861	POLX_TOBAC	Nicotiana tabacum (Common tobacco)	Retrovirus-related Pol polyprotein from transposon TNT 1-94	40,21	286	168	2	1	283	424	709	9e-59	227
MDP0000139623	chr2	21284420	21296902	12483	ATX2_ARATH	Arabidopsis thaliana (Mouse-ear cress)	Histone-lysine N-methyltransferase ATX2	68,62	513	119	5	432	944	532	1002	0	673
MDP0000635462	chr2	21297779	21300277	2499	YTX2_XENLA	Xenopus laevis (African clawed frog)	Transposon TX1 uncharacterized 149 kDa protein	23,05	694	443	25	152	802	56	701	3e-27	124
MDP0000479559	chr2	21303444	21304613	1170	CFDP2_TRAJA	Tragulus javanicus (Lesser Malay chevrotain)	Craniofacial development protein 2	28,9	263	162	7	97	343	227	480	1e-19	97,8
MDP0000479560	chr2	21304620	21306066	1447	POL2_MOUSE	Mus musculus (Mouse)	Retrovirus-related Pol polyprotein LINE-1	24,57	293	192	5	150	420	460	745	1e-24	114
MDP0000871825	chr2	21305825	21307141	1317	ATX2_ARATH	Arabidopsis thaliana (Mouse-ear cress)	Histone-lysine N-methyltransferase ATX2	43,45	336	152	10	2	315	6	325	8e-46	184
MDP0000249639	chr2	21329191	21333798	4608	KU70_ARATH	Arabidopsis thaliana (Mouse-ear cress)	ATP-dependent DNA helicase 2 subunit KU70	48,34	302	73	8	1	283	384	621	6e-55	214
MDP0000432826	chr2	21339932	21340929	998	POLX_TOBAC	Nicotiana tabacum (Common tobacco)	Retrovirus-related Pol polyprotein from transposon TNT 1-94	31,47	143	87	3	1	134	67	207	2e-10	65,5
MDP0000138525	chr2	21356100	21361841	5742	KU70_ARATH	Arabidopsis thaliana (Mouse-ear cress)	ATP-dependent DNA helicase 2 subunit KU70	61,44	319	92	3	18	305	18	336	4e-113	407
MDP0000515734	chr2	21363290	21363829	540	POLR_DROME	Drosophila melanogaster (Fruit fly)	Retrovirus-related Pol polyprotein from type-2 retrotransposable element R2DM	28,87	142	93	1	19	152	474	615	9e-11	66,2
MDP0000562365	chr2	21377302	21380631	3330	POL3_DROME	Drosophila melanogaster (Fruit fly)	Retrovirus-related Pol polyprotein from transposon 17.6	39,11	358	199	5	681	1037	223	562	1e-60	235
MDP0000258120	chr2	21421242	21433773	12532	IPO7_DICDI	Dictyostelium discoideum (Slime mold)	Probable importin-7 homolog	29,7	899	566	14	9	895	10	854	6e-113	409
MDP0000738968	chr2	21426930	21428027	1098	CFDP2_TRAJA	Tragulus javanicus (Lesser Malay chevrotain)	Craniofacial development protein 2	29,22	154	95	3	12	158	334	480	1e-10	67,8
MDP0000508305	chr2	21448171	21448749	579	POLX_TOBAC	Nicotiana tabacum (Common tobacco)	Retrovirus-related Pol polyprotein from transposon TNT 1-94	41,18	136	76	2	17	150	1029	1162	7e-22	103
MDP0000619548	chr2	21511009	21513958	2950	POLX_TOBAC	Nicotiana tabacum (Common tobacco)	Retrovirus-related Pol polyprotein from transposon TNT 1-94	69,35	124	33	2	1	119	830	953	1e-42	171
MDP0000589169	chr2	21520574	21521008	435	POLX_TOBAC	Nicotiana tabacum (Common tobacco)	Retrovirus-related Pol polyprotein from transposon TNT 1-94	53,96	139	58	2	1	138	324	457	1e-34	144
MDP0000589170	chr2	21521163	21521737	575	POLX_TOBAC	Nicotiana tabacum (Common tobacco)	Retrovirus-related Pol polyprotein from transposon TNT 1-94	70,45	44	13	0	1	44	593	636	1e-13	75,1
MDP0000697440	chr2	21536504	21538396	1893	POL_FFV	Feline foamy virus (FFV) (Feline syncytial virus)	Pro-Pol polyprotein	27,01	174	118	4	459	629	818	985	2e-12	74,3
MDP0000314765	chr2	21545792	21550388	4597	SOC1_ARATH	Arabidopsis thaliana (Mouse-ear cress)	MADS-box protein SOC1	56,86	255	55	4	1	246	1	209	3e-65	248
MDP0000732928	chr2	21551170	21551427	258	COPIA_DROME	Drosophila melanogaster (Fruit fly)	Copia protein	42,68	82	47	0	4	85	1323	1404	1e-15	82
MDP0000732929	chr2	21551615	21551923	309	M810_ARATH	Arabidopsis thaliana (Mouse-ear cress)	Uncharacterized mitochondrial protein AtMg00810	39,22	102	61	1	1	102	71	171	4e-15	79,7
MDP0000732930	chr2	21551960	21552376	417	YCH4_YEAST	Saccharomyces cerevisiae (Baker's yeast)	Putative transposon Ty5-1 protein YCL074W	32,84	134	90	0	1	134	1	134	3e-21	100
MDP0000732932	chr2	21552976	21553467	492	POLX_TOBAC	Nicotiana tabacum (Common tobacco)	Retrovirus-related Pol polyprotein from transposon TNT 1-94	50	158	79	0	1	158	547	704	1e-39	161
MDP0000732933	chr2	21553686	21554339	654	POLX_TOBAC	Nicotiana tabacum (Common tobacco)	Retrovirus-related Pol polyprotein from transposon TNT 1-94	26,2	187	128	3	34	217	294	473	8e-11	67,4
MDP0000376011	chr2	21586542	21586934	393	POL3_DROME	Drosophila melanogaster (Fruit fly)	Retrovirus-related Pol polyprotein from transposon 17.6	40,65	123	73	0	1	123	312	434	3e-19	93,6
MDP0000149676	chr2	21587795	21590761	2967	AGL9_SINAL	Sinapis alba (White mustard) (Brassica hirta)	Agamous-like MADS-box protein AGL9 homolog	44,98	209	49	4	1	209	1	143	3e-33	141
MDP0000506397	chr2	21591035	21592737	1703	SAP18_ARATH	Arabidopsis thaliana (Mouse-ear cress)	Histone deacetylase complex subunit SAP18	63,16	57	20	1	24	79	86	142	4e-12	70,1
MDP0000376015	chr2	21596807	21599108	2302	RTBS_DROME	Drosophila melanogaster (Fruit fly)	Probable RNA-directed DNA polymerase from transposon BS	34,9	192	120	3	560	747	437	627	2e-18	94,7
[truncated: 1,842 more rows]

## Sheet: Supp Table 3
Gene ID	Chromosome	Start location	End location	Size (bp)	Species short name	Species	Swissprot subject	%id	alignment length	mismatches	gap openings	query start	query end	subject start	subject end	E-value	bit-score
MDP0000426496	chr15	3194324	3203012	8689	MAOX_PHAVU	Phaseolus vulgaris (Kidney bean) (French bean)	NADP-dependent malic enzyme	83,78	592	88	2	66	657	6	589	0	1002
MDP0000309528	chr15	3204275	3207695	3421	CRBN_HUMAN	Homo sapiens (Human)	Protein cereblon	41,74	115	66	1	406	519	271	385	5e-20	99,4
MDP0000228064	chr15	3204577	3207427	2851	CALSA_ARATH	Arabidopsis thaliana (Mouse-ear cress)	Callose synthase 10	78,11	169	35	1	23	189	305	473	3e-76	283
MDP0000242996	chr15	3208687	3211889	3203	SYW_THEEB	Thermosynechococcus elongatus (strain BP-1)	Tryptophanyl-tRNA synthetase	56,1	82	36	0	1	82	230	311	5e-22	103
MDP0000169993	chr15	3217070	3220770	3701	CALSA_ARATH	Arabidopsis thaliana (Mouse-ear cress)	Callose synthase 10	73,51	404	80	2	1	403	1	378	4e-170	597
MDP0000173102	chr15	3217518	3219599	2082	GDL57_ARATH	Arabidopsis thaliana (Mouse-ear cress)	GDSL esterase/lipase At3g48460	64,63	164	58	0	134	297	216	379	2e-62	239
MDP0000123980	chr15	3224504	3225341	838	HAL3A_ARATH	Arabidopsis thaliana (Mouse-ear cress)	Phosphopantothenoylcysteine decarboxylase	77,66	197	43	1	12	207	10	206	2e-94	344
MDP0000515096	chr15	3225108	3230638	5531	Y1054_ORYSJ	Oryza sativa subsp. japonica (Rice)	B3 domain-containing protein Os01g0905400	36,49	148	86	3	40	180	35	181	9e-21	100
MDP0000126806	chr15	3226387	3227224	838	HAL3A_ARATH	Arabidopsis thaliana (Mouse-ear cress)	Phosphopantothenoylcysteine decarboxylase	77,66	197	43	1	12	207	10	206	2e-94	344
MDP0000278230	chr15	3227114	3227692	579	GDL57_ARATH	Arabidopsis thaliana (Mouse-ear cress)	GDSL esterase/lipase At3g48460	65,79	152	47	2	45	193	35	184	5e-54	210
MDP0000199327	chr15	3229078	3231735	2658	GDL57_ARATH	Arabidopsis thaliana (Mouse-ear cress)	GDSL esterase/lipase At3g48460	58,06	391	114	3	45	432	35	378	1e-129	463
MDP0000534025	chr15	3231101	3231877	777	TRA1_MAIZE	Zea mays (Maize)	Putative AC transposase	51,56	64	28	2	43	105	667	728	1e-12	72,4
MDP0000595134	chr15	3232460	3235375	2916	POLX_TOBAC	Nicotiana tabacum (Common tobacco)	Retrovirus-related Pol polyprotein from transposon TNT 1-94	27,59	714	444	16	101	800	52	706	3e-56	221
MDP0000315967	chr15	3236996	3238439	1444	Y1917_SYNY3	Synechocystis sp. (strain PCC 6803)	Oxygen-independent coproporphyrinogen-III oxidase-like protein sll1917	35,79	299	154	8	3	273	46	334	3e-47	189
MDP0000595142	chr15	3255925	3257559	1635	AZG2_ARATH	Arabidopsis thaliana (Mouse-ear cress)	Adenine/guanine permease AZG2	68,64	523	162	2	17	538	7	528	0	633
MDP0000148353	chr15	3257790	3260613	2824	POLX_TOBAC	Nicotiana tabacum (Common tobacco)	Retrovirus-related Pol polyprotein from transposon TNT 1-94	31,62	408	214	10	243	592	793	1193	2e-48	194
MDP0000225889	chr15	3258180	3261462	3283	Y2982_ORYSJ	Oryza sativa subsp. japonica (Rice)	B3 domain-containing protein Os02g0598200	40,86	93	49	3	607	695	957	1047	6e-11	70,1
MDP0000148354	chr15	3262493	3263573	1081	RPM1_ARATH	Arabidopsis thaliana (Mouse-ear cress)	Disease resistance protein RPM1	39,64	111	67	0	20	130	790	900	3e-13	73,6
MDP0000197558	chr15	3266678	3268384	1707	RPM1_ARATH	Arabidopsis thaliana (Mouse-ear cress)	Disease resistance protein RPM1	41,95	596	289	9	9	552	10	600	7e-104	378
MDP0000297534	chr15	3267242	3273072	5831	KLDC4_MOUSE	Mus musculus (Mouse)	Kelch domain-containing protein 4	34,92	484	252	12	37	495	33	478	6e-70	265
MDP0000294630	chr15	3273332	3277763	4432	ELP3_ARATH	Arabidopsis thaliana (Mouse-ear cress)	Elongator complex protein 3	63,13	377	41	5	81	360	52	427	4e-120	431
MDP0000194524	chr15	3275780	3279800	4021	COPIA_DROME	Drosophila melanogaster (Fruit fly)	Copia protein	35,59	281	176	4	607	883	1121	1400	5e-46	186
MDP0000290156	chr15	3316892	3318271	1380	GAT12_ARATH	Arabidopsis thaliana (Mouse-ear cress)	GATA transcription factor 12	56,99	279	96	8	106	374	67	331	8e-73	274
MDP0000125038	chr15	3316933	3317901	969	GATA9_ARATH	Arabidopsis thaliana (Mouse-ear cress)	GATA transcription factor 9	40,34	119	51	3	74	183	42	149	2e-12	72,8
MDP0000291043	chr15	3325603	3329351	3749	PTH2_BOVIN	Bos taurus (Bovine)	Peptidyl-tRNA hydrolase 2, mitochondrial	44,83	87	48	0	70	156	64	150	3e-16	85,9
MDP0000309925	chr15	3331013	3336770	5758	HERC1_HUMAN	Homo sapiens (Human)	Probable E3 ubiquitin-protein ligase HERC1	26,05	380	192	10	299	673	408	703	2e-22	108
MDP0000291044	chr15	3331363	3336745	5383	HERC5_HUMAN	Homo sapiens (Human)	E3 ISG15--protein ligase HERC5	29,81	322	176	11	325	643	68	342	1e-20	102
MDP0000192775	chr15	3337591	3343088	5498	NUP85_DANRE	Danio rerio (Zebrafish) (Brachydanio rerio)	Nuclear pore complex protein Nup85	24,69	567	348	20	176	724	139	644	4e-24	114
MDP0000217893	chr15	3337614	3342928	5315	NUP85_DANRE	Danio rerio (Zebrafish) (Brachydanio rerio)	Nuclear pore complex protein Nup85	24,87	567	347	20	176	724	139	644	1e-24	115
MDP0000219296	chr15	3345647	3349765	4119	CCD8_ARATH	Arabidopsis thaliana (Mouse-ear cress)	Carotenoid cleavage dioxygenase 8, chloroplastic	65,28	530	150	5	67	589	66	568	0	731
MDP0000774306	chr15	3351188	3352363	1176	FXL20_HUMAN	Homo sapiens (Human)	F-box/LRR-repeat protein 20	29,71	340	202	13	26	334	49	382	3e-18	92,8
MDP0000309929	chr15	3353443	3355696	2254	CCD8_ARATH	Arabidopsis thaliana (Mouse-ear cress)	Carotenoid cleavage dioxygenase 8, chloroplastic	69,48	462	134	4	4	458	107	568	0	692
MDP0000451753	chr15	3358704	3361788	3085	POL3_DROME	Drosophila melanogaster (Fruit fly)	Retrovirus-related Pol polyprotein from transposon 17.6	30,65	323	207	4	680	998	212	521	9e-37	156
MDP0000330715	chr15	3369729	3376746	7018	ADLO1_ARATH	Arabidopsis thaliana (Mouse-ear cress)	Protein ARABIDILLO 1	87,22	227	27	2	13	237	595	821	1e-99	362
MDP0000793407	chr15	3369999	3370427	429	FUT13_ARATH	Arabidopsis thaliana (Mouse-ear cress)	Alpha-(1,4)-fucosyltransferase	47,37	133	63	2	1	129	1	130	6e-29	125
MDP0000279364	chr15	3374663	3381244	6582	POLX_TOBAC	Nicotiana tabacum (Common tobacco)	Retrovirus-related Pol polyprotein from transposon TNT 1-94	36,08	291	178	2	304	589	421	708	8e-51	202
MDP0000638719	chr15	3385716	3386841	1126	POL3_DROME	Drosophila melanogaster (Fruit fly)	Retrovirus-related Pol polyprotein from transposon 17.6	33,44	308	200	2	1	307	301	604	5e-39	162
MDP0000307237	chr15	3390072	3391486	1415	UFOG6_MANES	Manihot esculenta (Cassava) (Manioc)	Anthocyanidin 3-O-glucosyltransferase 6	65,65	262	86	2	135	392	128	389	2e-99	362
MDP0000307238	chr15	3392872	3393856	985	PP246_ARATH	Arabidopsis thaliana (Mouse-ear cress)	Pentatricopeptide repeat-containing protein At3g22150, chloroplastic	50	334	100	4	1	267	85	418	2e-90	332
MDP0000584567	chr15	3396119	3397537	1419	UFOG1_MANES	Manihot esculenta (Cassava) (Manioc)	Anthocyanidin 3-O-glucosyltransferase 1	52,28	461	201	6	15	470	1	447	1e-121	436
MDP0000387783	chr15	3403130	3403981	852	POL5_DROME	Drosophila melanogaster (Fruit fly)	Retrovirus-related Pol polyprotein from transposon opus	33,74	243	149	4	8	241	232	471	6e-27	121
MDP0000058337	chr15	3406120	3407562	1443	UFOG1_MANES	Manihot esculenta (Cassava) (Manioc)	Anthocyanidin 3-O-glucosyltransferase 1	52,56	468	198	7	16	481	2	447	1e-130	466
MDP0000250332	chr15	3407009	3408853	1845	PP246_ARATH	Arabidopsis thaliana (Mouse-ear cress)	Pentatricopeptide repeat-containing protein At3g22150, chloroplastic	47,09	412	194	3	45	435	375	783	2e-104	379
MDP0000715898	chr15	3415366	3418318	2953	UFOG1_MANES	Manihot esculenta (Cassava) (Manioc)	Anthocyanidin 3-O-glucosyltransferase 1	53,49	458	189	7	16	471	2	437	5e-130	464
MDP0000531470	chr15	3423442	3425508	2067	POL3_DROME	Drosophila melanogaster (Fruit fly)	Retrovirus-related Pol polyprotein from transposon 17.6	32,52	246	161	2	3	247	363	604	2e-26	120
MDP0000149474	chr15	3426913	3427262	350	CML31_ORYSJ	Oryza sativa subsp. japonica (Rice)	Probable calcium-binding protein CML31	64,58	48	17	0	46	93	102	149	1e-12	71,6
MDP0000746539	chr15	3435454	3436936	1483	POL3_DROME	Drosophila melanogaster (Fruit fly)	Retrovirus-related Pol polyprotein from transposon 17.6	29,73	407	268	5	26	427	212	605	8e-44	178
MDP0000242611	chr15	3440209	3441249	1041	DREB3_ARATH	Arabidopsis thaliana (Mouse-ear cress)	Dehydration-responsive element-binding protein 3	57,3	178	66	1	50	217	35	212	4e-44	178
MDP0000126649	chr15	3460495	3464715	4221	TMVRN_NICGU	Nicotiana glutinosa (Tobacco)	TMV resistance protein N	37,42	163	92	3	7	161	94	254	8e-21	102
MDP0000192227	chr15	3471255	3473264	2010	CCD_CROSA	Crocus sativus (Saffron)	Carotenoid 9,10(9',10')-cleavage dioxygenase	31,29	326	167	11	6	297	231	533	6e-36	151
MDP0000704400	chr15	3480812	3481033	222	TOM7A_SOLTU	Solanum tuberosum (Potato)	Mitochondrial import receptor subunit TOM7-1	75	48	12	0	26	73	25	72	3e-14	77
MDP0000316545	chr15	3483026	3489176	6151	CCD_CROSA	Crocus sativus (Saffron)	Carotenoid 9,10(9',10')-cleavage dioxygenase	32,73	165	92	6	235	388	231	387	6e-15	82
MDP0000560306	chr15	3485891	3488023	2133	XPB1_ARATH	Arabidopsis thaliana (Mouse-ear cress)	DNA repair helicase XPB1	91,3	184	10	1	461	644	243	420	2e-85	317
MDP0000278586	chr15	3486119	3498488	12370	KC1D_ARATH	Arabidopsis thaliana (Mouse-ear cress)	Casein kinase I isoform delta-like	70,06	324	94	1	276	599	1	321	1e-133	478
MDP0000271304	chr15	3488290	3492001	3712	CCD1_PHAVU	Phaseolus vulgaris (Kidney bean) (French bean)	Carotenoid 9,10(9',10')-cleavage dioxygenase 1	31,86	339	180	11	5	337	229	522	2e-34	147
MDP0000271305	chr15	3493601	3494921	1321	TIP41_ARATH	Arabidopsis thaliana (Mouse-ear cress)	Aquaporin TIP4-1	76,31	249	56	3	1	247	1	248	4e-86	317
MDP0000220546	chr15	3496250	3496765	516	TMVRN_NICGU	Nicotiana glutinosa (Tobacco)	TMV resistance protein N	42,65	136	62	3	19	139	19	153	1e-22	105
MDP0000176217	chr15	3498783	3501829	3047	LGUC_ARATH	Arabidopsis thaliana (Mouse-ear cress)	Probable lactoylglutathione lyase, chloroplast	75,4	309	73	1	42	350	45	350	1e-137	489
MDP0000757615	chr15	3502312	3504579	2268	KC1D_ARATH	Arabidopsis thaliana (Mouse-ear cress)	Casein kinase I isoform delta-like	68,9	254	63	1	1	254	1	238	2e-102	372
MDP0000278588	chr15	3504671	3505977	1307	TIP41_ARATH	Arabidopsis thaliana (Mouse-ear cress)	Aquaporin TIP4-1	76,31	249	56	3	1	247	1	248	8e-86	316
MDP0000379203	chr15	3524122	3527596	3475	BSPA_POPDE	Populus deltoides (Eastern poplar) (Eastern cottonwood)	Bark storage protein A	29,44	248	146	9	166	411	84	304	4e-22	106
MDP0000308649	chr15	3525146	3530751	5606	BSPA_POPDE	Populus deltoides (Eastern poplar) (Eastern cottonwood)	Bark storage protein A	28,64	199	110	9	550	741	17	190	7e-12	73,2
MDP0000474111	chr15	3526046	3526525	480	YG31B_YEAST	Saccharomyces cerevisiae (Baker's yeast)	Transposon Ty3-G Gag-Pol polyprotein	39,24	158	87	3	4	157	579	731	7e-22	102
MDP0000406188	chr15	3535275	3535574	300	DHE2_ARATH	Arabidopsis thaliana (Mouse-ear cress)	Glutamate dehydrogenase 2	92,55	94	7	0	1	94	80	173	7e-48	188
MDP0000640395	chr15	3536019	3538489	2471	BSPA_POPDE	Populus deltoides (Eastern poplar) (Eastern cottonwood)	Bark storage protein A	31,14	289	164	9	60	344	47	304	1e-31	137
MDP0000173007	chr15	3540512	3546691	6180	K0090_CHICK	Gallus gallus (Chicken)	Uncharacterized protein KIAA0090 homolog	27,89	1065	611	30	28	1033	17	983	1e-93	345
MDP0000259715	chr15	3544218	3547434	3217	M820_ARATH	Arabidopsis thaliana (Mouse-ear cress)	Uncharacterized mitochondrial protein AtMg00820	62,16	37	14	0	264	300	66	102	0,00000007	58,5
MDP0000276176	chr15	3548672	3557426	8755	TOCC_ARATH	Arabidopsis thaliana (Mouse-ear cress)	Tocopherol cyclase, chloroplastic	68,53	464	102	2	55	517	56	476	0	665
MDP0000720196	chr15	3558761	3560635	1875	BSPA_POPDE	Populus deltoides (Eastern poplar) (Eastern cottonwood)	Bark storage protein A	27,62	239	144	9	57	293	93	304	1e-17	90,9
MDP0000911607	chr15	3559319	3560077	759	GLDH_BRAOL	Brassica oleracea (Wild cabbage)	L-galactono-1,4-lactone dehydrogenase, mitochondrial	32,26	124	78	2	109	232	158	275	2e-11	69,3
MDP0000254781	chr15	3591532	3598127	6596	LIN54_CAEEL	Caenorhabditis elegans	Protein lin-54	42,5	200	103	4	156	353	147	336	8e-35	149
MDP0000239939	chr15	3591613	3599226	7614	LIN54_CAEEL	Caenorhabditis elegans	Protein lin-54	42,5	200	103	4	156	353	147	336	7e-35	149
MDP0000254782	chr15	3599475	3603352	3878	UBC21_ARATH	Arabidopsis thaliana (Mouse-ear cress)	Probable ubiquitin-conjugating enzyme E2 21	91,55	71	6	0	234	304	2	72	5e-33	141
MDP0000245044	chr15	3618124	3623091	4968	TM1L2_MOUSE	Mus musculus (Mouse)	TOM1-like protein 2	30,63	333	184	14	2	298	13	334	4e-25	116
MDP0000727721	chr15	3618318	3620075	1758	POLX_TOBAC	Nicotiana tabacum (Common tobacco)	Retrovirus-related Pol polyprotein from transposon TNT 1-94	21,07	560	351	17	52	585	50	544	2e-17	91,3
MDP0000320758	chr15	3618693	3632859	14167	EIF3L_NEMVE	Nematostella vectensis (Starlet sea anemone)	Eukaryotic translation initiation factor 3 subunit L	44	425	196	9	358	749	104	519	4e-93	343
MDP0000727723	chr15	3620859	3622547	1689	POLX_TOBAC	Nicotiana tabacum (Common tobacco)	Retrovirus-related Pol polyprotein from transposon TNT 1-94	38,29	551	316	11	2	534	784	1328	4e-92	338
MDP0000285264	chr15	3622893	3638978	16086	TMVRN_NICGU	Nicotiana glutinosa (Tobacco)	TMV resistance protein N	44,71	170	92	2	12	180	9	177	3e-36	155
MDP0000232474	chr15	3634115	3638852	4738	BCAL3_ARATH	Arabidopsis thaliana (Mouse-ear cress)	Branched-chain-amino-acid aminotransferase-like protein 3, chloroplastic	73,18	302	76	2	68	368	45	342	2e-122	440
MDP0000288948	chr15	3647393	3655299	7907	AATC_DAUCA	Daucus carota (Carrot)	Aspartate aminotransferase, cytoplasmic	86,88	404	53	0	190	593	2	405	0	747
MDP0000295806	chr15	3650421	3654078	3658	AATC_DAUCA	Daucus carota (Carrot)	Aspartate aminotransferase, cytoplasmic	86,88	404	53	0	187	590	2	405	0	746
MDP0000869589	chr15	3650957	3651262	306	PLY13_ARATH	Arabidopsis thaliana (Mouse-ear cress)	Probable pectate lyase 13	94,12	34	2	0	1	34	281	314	5e-14	76,3
MDP0000295807	chr15	3656256	3666405	10150	MB3R1_ARATH	Arabidopsis thaliana (Mouse-ear cress)	Myb-related protein 3R-1	50,44	676	288	14	488	1138	35	688	8e-157	555
MDP0000792394	chr15	3678067	3680107	2041	CCD25_BOVIN	Bos taurus (Bovine)	Coiled-coil domain-containing protein 25	61,81	199	75	1	1	198	1	199	1e-56	219
MDP0000212543	chr15	3678976	3679766	791	CCD25_BOVIN	Bos taurus (Bovine)	Coiled-coil domain-containing protein 25	69,51	82	24	1	1	81	1	82	2e-28	124
MDP0000214920	chr15	3687370	3692532	5163	HM13_HUMAN	Homo sapiens (Human)	Minor histocompatibility antigen H13	42,9	324	158	6	29	340	38	346	8e-59	228
MDP0000124168	chr15	3688704	3692782	4079	HM13_HUMAN	Homo sapiens (Human)	Minor histocompatibility antigen H13	49,74	193	91	2	15	201	154	346	1e-46	187
MDP0000319766	chr15	3689296	3692344	3049	POLX_TOBAC	Nicotiana tabacum (Common tobacco)	Retrovirus-related Pol polyprotein from transposon TNT 1-94	39,36	94	56	1	339	431	961	1054	5e-14	79,3
MDP0000186653	chr15	3690930	3695123	4194	HM13_MOUSE	Mus musculus (Mouse)	Minor histocompatibility antigen H13	50,78	193	89	2	15	201	154	346	1e-46	187
MDP0000126070	chr15	3693542	3697701	4160	HM13_HUMAN	Homo sapiens (Human)	Minor histocompatibility antigen H13	42,9	324	158	6	29	340	38	346	2e-58	226
MDP0000624187	chr15	3693978	3695297	1320	POL2_MOUSE	Mus musculus (Mouse)	Retrovirus-related Pol polyprotein LINE-1	24,91	281	179	7	1	259	512	782	1e-20	101
MDP0000197449	chr15	3695525	3696833	1309	HM13_HUMAN	Homo sapiens (Human)	Minor histocompatibility antigen H13	39,8	98	53	1	29	120	38	135	0,0000001	54,7
MDP0000478308	chr15	3696023	3696469	447	COPIA_DROME	Drosophila melanogaster (Fruit fly)	Copia protein	42,24	116	66	1	22	136	1285	1400	9e-20	95,5
MDP0000304403	chr15	3696459	3697783	1325	HM13_HUMAN	Homo sapiens (Human)	Minor histocompatibility antigen H13	39,8	98	53	1	29	120	38	135	0,0000001	54,7
MDP0000478309	chr15	3696488	3696928	441	M810_ARATH	Arabidopsis thaliana (Mouse-ear cress)	Uncharacterized mitochondrial protein AtMg00810	39,39	132	68	3	22	146	45	171	8e-20	95,9
MDP0000628965	chr15	3698011	3699330	1320	POL2_MOUSE	Mus musculus (Mouse)	Retrovirus-related Pol polyprotein LINE-1	24,91	281	179	7	1	259	512	782	1e-20	101
MDP0000801244	chr15	3705918	3707515	1598	AP4B_DICDI	Dictyostelium discoideum (Slime mold)	AP-4 complex subunit beta	39,62	106	59	3	2	102	518	623	0,000000001	64,7
MDP0000836948	chr15	3706243	3706729	487	RL371_ARATH	Arabidopsis thaliana (Mouse-ear cress)	60S ribosomal protein L37-1	85,26	95	14	0	1	95	1	95	6e-41	165
MDP0000544509	chr15	3707702	3709563	1862	Y2287_ARATH	Arabidopsis thaliana (Mouse-ear cress)	GTP-binding protein At2g22870	47,68	237	86	4	66	269	67	298	2e-56	219
MDP0000231153	chr15	3719322	3722607	3286	Y1154_ARATH	Arabidopsis thaliana (Mouse-ear cress)	Probable serine/threonine-protein kinase At1g01540	43,61	305	163	3	370	672	142	439	9e-68	258
MDP0000231154	chr15	3723172	3725241	2070	SYM1_GIBZE	Gibberella zeae (Wheat head blight fungus) (Fusarium graminearum)	Protein SYM1	33,51	191	105	6	54	243	6	175	1e-20	100
MDP0000785472	chr15	3730382	3731551	1170	AP2B1_MOUSE	Mus musculus (Mouse)	AP-2 complex subunit beta	34,62	208	126	5	1	206	279	478	5e-32	137
MDP0000231157	chr15	3732852	3734645	1794	HM13_HUMAN	Homo sapiens (Human)	Minor histocompatibility antigen H13	32,95	173	95	4	29	195	38	195	3e-14	78,2
MDP0000228673	chr15	3735091	3737074	1984	RD22_ARATH	Arabidopsis thaliana (Mouse-ear cress)	Dehydration-responsive protein RD22	59,79	378	137	7	34	398	14	389	3e-95	348
MDP0000508213	chr15	3747361	3751944	4584	POLX_TOBAC	Nicotiana tabacum (Common tobacco)	Retrovirus-related Pol polyprotein from transposon TNT 1-94	40,24	1014	566	15	258	1246	1	999	0	655
MDP0000593631	chr15	3760033	3762200	2168	GLR29_ARATH	Arabidopsis thaliana (Mouse-ear cress)	Glutamate receptor 2.9	48,07	233	112	3	169	394	658	888	7e-56	218
MDP0000709418	chr15	3761178	3762637	1460	POLX_TOBAC	Nicotiana tabacum (Common tobacco)	Retrovirus-related Pol polyprotein from transposon TNT 1-94	43,76	489	246	10	3	474	637	1113	2e-100	366
MDP0000232008	chr15	3768192	3770358	2167	NAC98_ARATH	Arabidopsis thaliana (Mouse-ear cress)	Protein CUP-SHAPED COTYLEDON 2	75,32	154	34	1	9	158	17	170	7e-67	254
MDP0000593634	chr15	3776773	3777135	363	TRMB_ARATH	Arabidopsis thaliana (Mouse-ear cress)	tRNA (guanine-N(7)-)-methyltransferase	77,05	122	21	3	2	120	13	130	6e-48	189
MDP0000919562	chr15	3777175	3777498	324	TRMB_ARATH	Arabidopsis thaliana (Mouse-ear cress)	tRNA (guanine-N(7)-)-methyltransferase	82,69	104	18	0	1	104	145	248	7e-47	185
MDP0000593637	chr15	3780357	3781985	1629	PP165_ARATH	Arabidopsis thaliana (Mouse-ear cress)	Pentatricopeptide repeat-containing protein At2g20540	61,05	516	199	1	9	524	5	518	0	674
MDP0000320417	chr15	3782013	3784073	2061	PP232_ARATH	Arabidopsis thaliana (Mouse-ear cress)	Putative pentatricopeptide repeat-containing protein At3g15130	59,83	687	273	2	2	686	4	689	0	835
MDP0000320418	chr15	3784685	3787911	3227	AFC3_ARATH	Arabidopsis thaliana (Mouse-ear cress)	Serine/threonine-protein kinase AFC3	56,05	430	127	8	15	443	11	379	2e-128	459
MDP0000320419	chr15	3789315	3790610	1296	TRHBO_BACSU	Bacillus subtilis	Group 2 truncated hemoglobin yjbI	34,23	111	67	3	28	138	9	113	4e-12	70,5
MDP0000320420	chr15	3791765	3806735	14971	RPM1_ARATH	Arabidopsis thaliana (Mouse-ear cress)	Disease resistance protein RPM1	32,43	185	79	2	1489	1628	450	633	3e-17	92,4
MDP0000480229	chr15	3809048	3810624	1577	E1311_ARATH	Arabidopsis thaliana (Mouse-ear cress)	Glucan endo-1,3-beta-glucosidase 11	65,22	322	92	2	31	332	28	349	6e-125	447
MDP0000284299	chr15	3813819	3823855	10037	PSA_HUMAN	Homo sapiens (Human)	Puromycin-sensitive aminopeptidase	44,71	208	61	3	23	177	168	374	2e-39	164
MDP0000311990	chr15	3816937	3823779	6843	PSA_MOUSE	Mus musculus (Mouse)	Puromycin-sensitive aminopeptidase	33,04	227	118	4	193	390	671	892	9e-27	122
MDP0000265150	chr15	3822131	3823288	1158	PSA_MOUSE	Mus musculus (Mouse)	Puromycin-sensitive aminopeptidase	38,1	168	96	3	15	179	671	833	5e-26	117
MDP0000497690	chr15	3829181	3836695	7515	LAMA2_MOUSE	Mus musculus (Mouse)	Laminin subunit alpha-2	21,73	451	265	14	54	443	1622	2045	0,00000003	60,5
MDP0000661092	chr15	3836913	3840821	3909	COPIA_DROME	Drosophila melanogaster (Fruit fly)	Copia protein	31,72	309	185	6	20	327	1111	1394	2e-38	160
MDP0000661093	chr15	3840983	3843385	2403	COPIA_DROME	Drosophila melanogaster (Fruit fly)	Copia protein	25,6	672	417	21	149	792	417	1033	2e-45	184
MDP0000210218	chr15	3848873	3851881	3009	Y3720_ARATH	Arabidopsis thaliana (Mouse-ear cress)	UPF0481 protein At3g47200	25,06	411	226	11	130	458	47	457	8e-22	105
MDP0000551252	chr15	3848895	3850952	2058	RUBA_RICCO	Ricinus communis (Castor bean)	RuBisCO large subunit-binding protein subunit alpha	73,81	42	11	0	519	560	291	332	0,00000001	62,4
MDP0000146068	chr15	3859050	3862698	3649	Y3720_ARATH	Arabidopsis thaliana (Mouse-ear cress)	UPF0481 protein At3g47200	26,54	422	248	14	72	466	31	417	1e-21	104
MDP0000678010	chr15	3862044	3862547	504	POLX_TOBAC	Nicotiana tabacum (Common tobacco)	Retrovirus-related Pol polyprotein from transposon TNT 1-94	45,74	94	48	1	77	167	811	904	3e-19	94,4
MDP0000678011	chr15	3863318	3869967	6650	COPIA_DROME	Drosophila melanogaster (Fruit fly)	Copia protein	35,04	137	71	2	2	120	1247	1383	3e-19	94
MDP0000271546	chr15	3865511	3871386	5876	ADCK1_HUMAN	Homo sapiens (Human)	Uncharacterized aarF domain-containing protein kinase 1	36,72	177	112	0	36	212	71	247	2e-25	118
MDP0000471551	chr15	3866027	3866662	636	POLX_TOBAC	Nicotiana tabacum (Common tobacco)	Retrovirus-related Pol polyprotein from transposon TNT 1-94	35,79	190	102	4	5	193	1078	1248	2e-21	102
MDP0000257419	chr15	3882012	3882824	813	TRA1_MAIZE	Zea mays (Maize)	Putative AC transposase	39,39	198	107	3	1	193	562	751	8e-23	107
MDP0000665198	chr15	3886920	3887858	939	POLX_TOBAC	Nicotiana tabacum (Common tobacco)	Retrovirus-related Pol polyprotein from transposon TNT 1-94	34,56	298	171	7	2	294	970	1248	5e-36	151
MDP0000247751	chr15	3888741	3890263	1523	TRA1_MAIZE	Zea mays (Maize)	Putative AC transposase	52,48	101	40	1	66	166	659	751	3e-24	111
MDP0000544315	chr15	3917344	3919600	2257	POL2_MOUSE	Mus musculus (Mouse)	Retrovirus-related Pol polyprotein LINE-1	22,44	410	279	10	201	582	384	782	2e-22	108
MDP0000470811	chr15	3927492	3928769	1278	Y3720_ARATH	Arabidopsis thaliana (Mouse-ear cress)	UPF0481 protein At3g47200	27,57	399	251	11	25	397	47	433	2e-29	130
MDP0000523491	chr15	3930206	3931770	1565	POLX_TOBAC	Nicotiana tabacum (Common tobacco)	Retrovirus-related Pol polyprotein from transposon TNT 1-94	40,97	144	79	3	26	169	1108	1245	2e-22	105
MDP0000541430	chr15	3935575	3936984	1410	POLX_TOBAC	Nicotiana tabacum (Common tobacco)	Retrovirus-related Pol polyprotein from transposon TNT 1-94	34,77	256	152	6	1	255	1075	1316	3e-33	142
MDP0000686092	chr15	3955416	3956693	1278	Y3720_ARATH	Arabidopsis thaliana (Mouse-ear cress)	UPF0481 protein At3g47200	27,32	399	252	11	25	397	47	433	1e-28	128
MDP0000276939	chr15	3959068	3961358	2291	HEM4_ARATH	Arabidopsis thaliana (Mouse-ear cress)	Uroporphyrinogen-III synthase, chloroplastic	70,1	97	27	1	1	95	208	304	9e-26	115
MDP0000645218	chr15	3963510	3963986	477	POLX_TOBAC	Nicotiana tabacum (Common tobacco)	Retrovirus-related Pol polyprotein from transposon TNT 1-94	42,11	133	73	2	26	158	1108	1236	1e-22	105
MDP0000603630	chr15	3976774	3984800	8027	CBP23_HORVU	Hordeum vulgare (Barley)	Serine carboxypeptidase II-3	52,26	310	105	5	1	271	151	456	4e-82	305
MDP0000245201	chr15	3977674	3978006	333	POLX_TOBAC	Nicotiana tabacum (Common tobacco)	Retrovirus-related Pol polyprotein from transposon TNT 1-94	52,78	108	51	0	1	108	830	937	4e-28	123
MDP0000864502	chr15	3985431	3985871	441	SERK2_ARATH	Arabidopsis thaliana (Mouse-ear cress)	Somatic embryogenesis receptor kinase 2	87,23	47	5	1	13	58	279	325	5e-16	82,8
MDP0000726113	chr15	3988224	3989501	1278	Y3720_ARATH	Arabidopsis thaliana (Mouse-ear cress)	UPF0481 protein At3g47200	27,57	399	251	11	25	397	47	433	2e-29	130
MDP0000295897	chr15	3989359	3997211	7853	RPB1_YEAST	Saccharomyces cerevisiae (Baker's yeast)	DNA-directed RNA polymerase II subunit RPB1	33,15	184	111	4	59	233	336	516	2e-20	101
MDP0000581775	chr15	3995297	3996574	1278	Y3720_ARATH	Arabidopsis thaliana (Mouse-ear cress)	UPF0481 protein At3g47200	27,32	399	252	11	25	397	47	433	1e-28	128
MDP0000173600	chr15	4005715	4011613	5899	ADCK1_HUMAN	Homo sapiens (Human)	Uncharacterized aarF domain-containing protein kinase 1	34,85	241	144	3	36	276	71	298	2e-30	135
MDP0000300910	chr15	4026167	4029019	2853	Y3720_ARATH	Arabidopsis thaliana (Mouse-ear cress)	UPF0481 protein At3g47200	28,54	403	259	12	52	441	47	433	2e-31	137
MDP0000133936	chr15	4034464	4035214	751	LBD33_ARATH	Arabidopsis thaliana (Mouse-ear cress)	LOB domain-containing protein 33	66,41	131	39	1	1	126	1	131	1e-44	179
MDP0000757768	chr15	4036374	4037817	1444	ADCK1_MOUSE	Mus musculus (Mouse)	Uncharacterized aarF domain-containing protein kinase 1	37,82	156	97	0	47	202	75	230	4e-23	108
MDP0000577709	chr15	4043104	4044034	931	YI31B_YEAST	Saccharomyces cerevisiae (Baker's yeast)	Transposon Ty3-I Gag-Pol polyprotein	35,48	155	97	2	111	265	610	761	4e-19	95,1
MDP0000321244	chr15	4048164	4051044	2881	RCA_MALDO	Malus domestica (Apple) (Pyrus malus)	Ribulose bisphosphate carboxylase/oxygenase activase, chloroplastic	96,44	450	3	1	1	450	1	437	0	866
MDP0000279593	chr15	4052821	4054423	1603	UBIB_MARAV	Marinobacter aquaeolei (strain ATCC 700491 / DSM 11845 / VT8) (Marinobacter hydrocarbonoclasticus (strain DSM 11845))	Probable ubiquinone biosynthesis protein ubiB	35,86	198	93	5	2	169	73	266	3e-20	98,6
MDP0000636011	chr15	4060083	4060652	570	CML43_ARATH	Arabidopsis thaliana (Mouse-ear cress)	Probable calcium-binding protein CML43	61,67	60	23	0	129	188	115	174	5e-13	74,3
MDP0000176317	chr15	4061787	4062347	561	CML43_ARATH	Arabidopsis thaliana (Mouse-ear cress)	Probable calcium-binding protein CML43	61,67	60	23	0	126	185	115	174	5e-13	73,9
MDP0000680042	chr15	4062791	4065343	2553	CPRF2_PETCR	Petroselinum crispum (Parsley) (Petroselinum hortense)	Light-inducible protein CPRF2	43,9	164	80	3	143	300	187	344	7e-19	94,7
MDP0000175199	chr15	4066820	4067191	372	CML43_ARATH	Arabidopsis thaliana (Mouse-ear cress)	Probable calcium-binding protein CML43	61,9	63	24	0	60	122	112	174	4e-14	76,6
MDP0000177948	chr15	4072528	4073919	1392	EXTL3_HUMAN	Homo sapiens (Human)	Exostosin-like 3	31,73	208	118	3	113	319	715	899	2e-20	100
MDP0000205433	chr15	4098865	4106133	7269	GAL1_AERHH	Aeromonas hydrophila subsp. hydrophila (strain ATCC 7966 / NCIB 9240)	Galactokinase	30,37	270	144	8	462	731	2	227	2e-21	105
MDP0000180944	chr15	4106332	4106850	519	AX15A_SOYBN	Glycine max (Soybean) (Glycine hispida)	Auxin-induced protein 15A	58,82	68	27	1	67	133	10	77	8e-14	76,3
MDP0000205434	chr15	4106376	4107529	1154	AIG2_ARATH	Arabidopsis thaliana (Mouse-ear cress)	Protein AIG2	45,75	153	77	3	5	157	23	169	1e-31	135
MDP0000148158	chr15	4106801	4107319	519	AX15A_SOYBN	Glycine max (Soybean) (Glycine hispida)	Auxin-induced protein 15A	58,82	68	27	1	67	133	10	77	8e-14	76,3
MDP0000177664	chr15	4107665	4108257	593	PSB6_ARATH	Arabidopsis thaliana (Mouse-ear cress)	Proteasome subunit beta type-6	86,27	102	14	0	5	106	2	103	6e-47	185
MDP0000177665	chr15	4108911	4116403	7493	LEUNG_ARATH	Arabidopsis thaliana (Mouse-ear cress)	Transcriptional corepressor LEUNIG	59,54	346	75	4	435	754	625	931	2e-108	393
MDP0000215349	chr15	4111215	4116000	4786	LEUNG_ARATH	Arabidopsis thaliana (Mouse-ear cress)	Transcriptional corepressor LEUNIG	65,65	329	64	3	328	611	607	931	2e-120	433
MDP0000664885	chr15	4116972	4122321	5350	TMVRN_NICGU	Nicotiana glutinosa (Tobacco)	TMV resistance protein N	35,99	803	460	18	21	807	9	773	1e-121	438
MDP0000877582	chr15	4119896	4120468	573	TMVRN_NICGU	Nicotiana glutinosa (Tobacco)	TMV resistance protein N	45,52	134	65	4	28	157	12	141	2e-25	115
MDP0000200748	chr15	4123429	4125687	2259	WRK11_ARATH	Arabidopsis thaliana (Mouse-ear cress)	Probable WRKY transcription factor 11	60,95	105	40	1	54	158	206	309	3e-32	137
MDP0000481972	chr15	4123775	4124065	291	TMVRN_NICGU	Nicotiana glutinosa (Tobacco)	TMV resistance protein N	52,86	70	33	0	21	90	9	78	3e-15	80,1
MDP0000481973	chr15	4124082	4126271	2190	TMVRN_NICGU	Nicotiana glutinosa (Tobacco)	TMV resistance protein N	44,52	155	79	3	1	150	91	243	9e-28	123
MDP0000381897	chr15	4126920	4128285	1366	WRK11_ARATH	Arabidopsis thaliana (Mouse-ear cress)	Probable WRKY transcription factor 11	67,44	86	27	1	11	95	224	309	1e-28	124
MDP0000297052	chr15	4128703	4133550	4848	TMVRN_NICGU	Nicotiana glutinosa (Tobacco)	TMV resistance protein N	41,95	298	159	8	1	289	68	360	8e-54	212
MDP0000700563	chr15	4134988	4138920	3933	CUCM1_CUCME	Cucumis melo (Muskmelon)	Cucumisin	44,32	176	87	3	26	201	561	725	9e-36	151
MDP0000242744	chr15	4135789	4138928	3140	CHAC2_MOUSE	Mus musculus (Mouse)	Cation transport regulator-like protein 2	36,49	211	79	6	3	213	1	156	5e-22	105
MDP0000551192	chr15	4138129	4139750	1622	CHAC2_MOUSE	Mus musculus (Mouse)	Cation transport regulator-like protein 2	42,31	182	79	5	3	184	1	156	1e-26	119
MDP0000242745	chr15	4139064	4140838	1775	WRK19_ARATH	Arabidopsis thaliana (Mouse-ear cress)	Probable WRKY transcription factor 19	32	375	203	14	1	330	1069	1436	3e-29	130
MDP0000153007	chr15	4140157	4141798	1642	POLX_TOBAC	Nicotiana tabacum (Common tobacco)	Retrovirus-related Pol polyprotein from transposon TNT 1-94	44,17	120	63	2	149	264	810	929	5e-20	99
MDP0000489432	chr15	4155706	4155909	204	PP143_ARATH	Arabidopsis thaliana (Mouse-ear cress)	Putative pentatricopeptide repeat-containing protein At2g02150	57,81	64	26	1	5	67	236	299	1e-13	74,7
MDP0000318360	chr15	4157067	4160117	3051	Y4312_ARATH	Arabidopsis thaliana (Mouse-ear cress)	Probable LRR receptor-like serine/threonine-protein kinase At4g31250	63,42	298	106	3	320	615	348	644	7e-110	398
MDP0000247898	chr15	4158466	4161517	3052	Y4312_ARATH	Arabidopsis thaliana (Mouse-ear cress)	Probable LRR receptor-like serine/threonine-protein kinase At4g31250	63,09	298	107	3	320	615	348	644	8e-109	394
MDP0000811774	chr15	4177879	4178719	841	RNH2B_XENLA	Xenopus laevis (African clawed frog)	Ribonuclease H2 subunit B	30,26	152	93	4	2	144	7	154	2e-11	67,8
MDP0000309446	chr15	4178235	4178753	519	M810_ARATH	Arabidopsis thaliana (Mouse-ear cress)	Uncharacterized mitochondrial protein AtMg00810	54,49	156	67	3	1	153	71	225	5e-40	163
MDP0000871880	chr15	4183157	4184415	1259	RD22_ARATH	Arabidopsis thaliana (Mouse-ear cress)	Dehydration-responsive protein RD22	46,4	222	114	4	83	301	171	390	2e-50	199
MDP0000272145	chr15	4186482	4187381	900	KC1D_ARATH	Arabidopsis thaliana (Mouse-ear cress)	Casein kinase I isoform delta-like	78,01	291	64	0	1	291	1	291	1e-137	489
MDP0000167752	chr15	4187773	4193156	5384	PUB34_ARATH	Arabidopsis thaliana (Mouse-ear cress)	U-box domain-containing protein 34	57,34	286	122	0	676	961	423	708	3e-90	333
MDP0000167753	chr15	4194870	4197556	2687	RNH2B_XENLA	Xenopus laevis (African clawed frog)	Ribonuclease H2 subunit B	29,41	238	130	6	12	243	52	257	6e-16	84,7
MDP0000596125	chr15	4197102	4199086	1985	TIA1_HUMAN	Homo sapiens (Human)	Nucleolysin TIA-1 isoform p40	35,81	148	80	4	93	240	154	286	5e-17	88,6
MDP0000201427	chr15	4199302	4214456	15155	TOP1_RICBR	Rickettsia bellii (strain RML369-C)	DNA topoisomerase 1	40,36	830	429	10	369	1196	3	768	6e-176	619
MDP0000149447	chr15	4199908	4201166	1259	RD22_ARATH	Arabidopsis thaliana (Mouse-ear cress)	Dehydration-responsive protein RD22	45,5	222	116	4	83	301	171	390	7e-49	194
MDP0000596128	chr15	4203075	4203974	900	KC1D_ARATH	Arabidopsis thaliana (Mouse-ear cress)	Casein kinase I isoform delta-like	78,01	291	64	0	1	291	1	291	1e-137	489
MDP0000201428	chr15	4215554	4223179	7626	Y8631_DICDI	Dictyostelium discoideum (Slime mold)	Putative UDP-sugar transporter DDB_G0278631	37,04	216	124	5	761	970	135	344	1e-25	119
MDP0000201429	chr15	4223315	4226290	2976	CNG14_ARATH	Arabidopsis thaliana (Mouse-ear cress)	Probable cyclic nucleotide-gated ion channel 14	69,38	738	208	4	11	743	1	725	0	1048
MDP0000255274	chr15	4227097	4234084	6988	CNG14_ARATH	Arabidopsis thaliana (Mouse-ear cress)	Probable cyclic nucleotide-gated ion channel 14	62,77	274	87	3	218	489	1	261	2e-92	339
MDP0000169534	chr15	4238106	4239792	1687	KCS6_ARATH	Arabidopsis thaliana (Mouse-ear cress)	3-ketoacyl-CoA synthase 6	74,42	215	38	3	23	225	90	299	3e-86	318
MDP0000203647	chr15	4244108	4246123	2016	COGT3_ARATH	Arabidopsis thaliana (Mouse-ear cress)	Cytokinin-O-glucosyltransferase 3	35,4	500	274	17	3	470	5	487	7e-78	291
MDP0000864010	chr15	4255201	4257361	2161	RHM1_ARATH	Arabidopsis thaliana (Mouse-ear cress)	Probable rhamnose biosynthetic enzyme 1	75,53	666	150	2	8	660	4	669	0	1019
MDP0000279973	chr15	4263686	4263868	183	SOX_ARATH	Arabidopsis thaliana (Mouse-ear cress)	Probable sarcosine oxidase	79,66	59	12	0	1	59	278	336	6e-22	102
MDP0000289536	chr15	4296531	4297736	1206	SOX_ARATH	Arabidopsis thaliana (Mouse-ear cress)	Probable sarcosine oxidase	70,05	404	117	3	1	400	1	404	1e-164	579
MDP0000272940	chr15	4306158	4307696	1539	WRK11_ARATH	Arabidopsis thaliana (Mouse-ear cress)	Probable WRKY transcription factor 11	60,49	329	101	5	1	326	1	303	2e-89	329
MDP0000772560	chr15	4315478	4317068	1591	P2SAF_ARATH	Arabidopsis thaliana (Mouse-ear cress)	Photosystem II stability/assembly factor HCF136, chloroplastic	89,35	216	23	0	5	220	188	403	2e-102	371
MDP0000399062	chr15	4318261	4319187	927	CFDP2_TRAJA	Tragulus javanicus (Lesser Malay chevrotain)	Craniofacial development protein 2	29,17	216	135	6	102	308	239	445	7e-14	78,2
MDP0000399063	chr15	4319973	4321412	1440	POL2_MOUSE	Mus musculus (Mouse)	Retrovirus-related Pol polyprotein LINE-1	24,53	318	208	7	4	299	475	782	1e-22	108
MDP0000247480	chr15	4327316	4329349	2034	EXOC7_HUMAN	Homo sapiens (Human)	Exocyst complex component 7	25,62	242	165	6	414	644	494	731	4e-15	83,6
MDP0000464977	chr15	4332471	4334222	1752	Y3475_ARATH	Arabidopsis thaliana (Mouse-ear cress)	Probable LRR receptor-like serine/threonine-protein kinase At3g47570	46,56	582	297	7	2	576	278	852	2e-128	459
MDP0000296331	chr15	4335862	4338046	2185	CB079_BOVIN	Bos taurus (Bovine)	Uncharacterized protein C2orf79 homolog	52,54	59	28	0	137	195	80	138	8e-11	68,6
MDP0000514812	chr15	4339056	4340186	1131	AFR_ARATH	Arabidopsis thaliana (Mouse-ear cress)	F-box protein AFR	51,98	379	172	4	1	376	1	372	5e-105	381
MDP0000945767	chr15	4343675	4344805	1131	AFR_ARATH	Arabidopsis thaliana (Mouse-ear cress)	F-box protein AFR	51,98	379	172	4	1	376	1	372	5e-105	381
MDP0000269172	chr15	4367133	4369585	2453	RN165_HUMAN	Homo sapiens (Human)	RING finger protein 165	33,33	153	85	4	396	536	188	335	6e-12	72,8
MDP0000163783	chr15	4383869	4385241	1373	RM24_YEAST	Saccharomyces cerevisiae (Baker's yeast)	54S ribosomal protein L24, mitochondrial	39,17	120	62	6	42	155	45	159	1e-11	70,1
MDP0000136397	chr15	4384996	4390256	5261	PMA4_NICPL	Nicotiana plumbaginifolia (Leadwort-leaved tobacco)	Plasma membrane ATPase 4	85,15	936	99	1	15	910	17	952	0	1479
MDP0000447120	chr15	4387938	4388258	321	PER35_ARATH	Arabidopsis thaliana (Mouse-ear cress)	Peroxidase 35	66,04	106	36	0	1	106	224	329	3e-30	130
MDP0000195785	chr15	4389745	4394581	4837	PMA4_NICPL	Nicotiana plumbaginifolia (Leadwort-leaved tobacco)	Plasma membrane ATPase 4	89,3	935	100	0	14	948	18	952	0	1587
MDP0000136398	chr15	4391743	4393610	1868	PER16_ARATH	Arabidopsis thaliana (Mouse-ear cress)	Peroxidase 16	64,42	326	113	1	1	326	1	323	7e-116	417
MDP0000184474	chr15	4409784	4412485	2702	CSN5A_ARATH	Arabidopsis thaliana (Mouse-ear cress)	COP9 signalosome complex subunit 5a	80,49	364	57	4	3	365	6	356	4e-165	580
MDP0000245325	chr15	4421468	4425316	3849	ZN622_HUMAN	Homo sapiens (Human)	Zinc finger protein 622	33,47	242	138	7	353	587	252	477	1e-22	108
MDP0000431239	chr15	4423649	4425867	2219	ZN622_HUMAN	Homo sapiens (Human)	Zinc finger protein 622	34,35	230	132	7	177	399	252	469	1e-22	107
MDP0000184478	chr15	4433025	4439226	6202	HBS1L_HUMAN	Homo sapiens (Human)	HBS1-like protein	42,38	446	235	3	431	876	261	684	4e-105	383
MDP0000234574	chr15	4435247	4439287	4041	M810_ARATH	Arabidopsis thaliana (Mouse-ear cress)	Uncharacterized mitochondrial protein AtMg00810	33,53	173	67	3	680	804	1	173	5e-18	94
MDP0000223366	chr15	4444540	4445415	876	FLA14_ARATH	Arabidopsis thaliana (Mouse-ear cress)	Fasciclin-like arabinogalactan protein 14	52,6	154	65	4	25	175	25	173	4e-34	145
MDP0000412035	chr15	4444571	4445446	876	FLA14_ARATH	Arabidopsis thaliana (Mouse-ear cress)	Fasciclin-like arabinogalactan protein 14	52,6	154	65	4	25	175	25	173	4e-34	145
MDP0000757954	chr15	4445400	4446199	800	Y4139_ARATH	Arabidopsis thaliana (Mouse-ear cress)	Uncharacterized aarF domain-containing protein kinase At4g31390, chloroplastic	53,48	187	75	3	1	175	1	187	5e-44	176
MDP0000184480	chr15	4449241	4452912	3672	RFA2_RAT	Rattus norvegicus (Rat)	Replication protein A 32 kDa subunit	27,71	249	150	12	14	254	16	242	2e-12	73,2
MDP0000322290	chr15	4449785	4450573	789	FLA14_ARATH	Arabidopsis thaliana (Mouse-ear cress)	Fasciclin-like arabinogalactan protein 14	53,69	149	67	1	25	173	25	171	6e-33	140
MDP0000284774	chr15	4453893	4457543	3651	POLX_TOBAC	Nicotiana tabacum (Common tobacco)	Retrovirus-related Pol polyprotein from transposon TNT 1-94	33,57	277	133	4	428	653	809	1085	3e-35	150
MDP0000704184	chr15	4487753	4488703	951	GSO1_ARATH	Arabidopsis thaliana (Mouse-ear cress)	LRR receptor-like serine/threonine-protein kinase GSO1	34,76	233	131	5	4	236	646	857	2e-18	93,6
MDP0000856843	chr15	4526384	4528658	2275	Y5620_ARATH	Arabidopsis thaliana (Mouse-ear cress)	Putative RNA methyltransferase At5g10620	78,67	75	16	0	226	300	107	181	2e-29	129
MDP0000657396	chr15	4529428	4530065	638	FA32A_MOUSE	Mus musculus (Mouse)	Protein FAM32A	47,06	51	27	0	52	102	59	109	0,0000002	54,3
MDP0000207225	chr15	4530476	4532200	1725	PAP8_ARATH	Arabidopsis thaliana (Mouse-ear cress)	Probable plastid-lipid-associated protein 8, chloroplastic	64,29	224	77	1	23	243	15	238	5e-70	264
MDP0000265041	chr15	4534559	4535107	549	CRYD_SOLLC	Solanum lycopersicum (Tomato) (Lycopersicon esculentum)	Cryptochrome DASH, chloroplastic/mitochondrial	69,77	86	26	0	56	141	44	129	3e-28	124
MDP0000348394	chr15	4535608	4537115	1508	CRYD_ARATH	Arabidopsis thaliana (Mouse-ear cress)	Cryptochrome DASH, chloroplastic/mitochondrial	76,44	191	45	0	1	191	251	441	4e-78	290
MDP0000287000	chr15	4541185	4552895	11711	PP396_ARATH	Arabidopsis thaliana (Mouse-ear cress)	Pentatricopeptide repeat-containing protein At5g24830	50,09	553	242	6	253	776	1	548	1e-151	538
MDP0000264091	chr15	4542529	4543167	639	FA32A_MOUSE	Mus musculus (Mouse)	Protein FAM32A	47,06	51	27	0	76	126	59	109	0,0000002	54,3
MDP0000157094	chr15	4543579	4545303	1725	PAP8_ARATH	Arabidopsis thaliana (Mouse-ear cress)	Probable plastid-lipid-associated protein 8, chloroplastic	71,43	189	54	0	55	243	50	238	2e-69	262
MDP0000553460	chr15	4553633	4554705	1073	CFDP2_TRAJA	Tragulus javanicus (Lesser Malay chevrotain)	Craniofacial development protein 2	29,26	229	154	5	102	326	239	463	1e-14	81,3
MDP0000286851	chr15	4557025	4559294	2270	Y2433_ARATH	Arabidopsis thaliana (Mouse-ear cress)	Uncharacterized protein At2g24330	63,07	287	102	2	30	315	37	320	1e-96	353
MDP0000387816	chr15	4564945	4569479	4535	POLX_TOBAC	Nicotiana tabacum (Common tobacco)	Retrovirus-related Pol polyprotein from transposon TNT 1-94	34,12	510	282	13	376	835	811	1316	8e-70	265
MDP0000234795	chr15	4567518	4568506	989	RSMH_PARUW	Protochlamydia amoebophila (strain UWE25)	Ribosomal RNA small subunit methyltransferase H	40	150	64	5	83	229	8	134	2e-20	99,4
MDP0000481180	chr15	4569083	4570214	1132	POL2_DROME	Drosophila melanogaster (Fruit fly)	Retrovirus-related Pol polyprotein from transposon 297	35,62	219	139	1	144	362	258	474	1e-31	137
MDP0000387817	chr15	4570773	4571984	1212	POL_FFV	Feline foamy virus (FFV) (Feline syncytial virus)	Pro-Pol polyprotein	26,96	204	145	2	162	365	831	1030	5e-16	85,9
MDP0000560122	chr15	4571733	4573385	1653	RSMH_PAESJ	Paenibacillus sp. (strain JDR-2)	Ribosomal RNA small subunit methyltransferase H	42,86	238	110	4	1	238	105	316	9e-45	180
MDP0000858176	chr15	4571939	4572298	360	UBP26_ARATH	Arabidopsis thaliana (Mouse-ear cress)	Ubiquitin carboxyl-terminal hydrolase 26	69,23	78	24	0	1	78	988	1065	6e-27	119
MDP0000387818	chr15	4572767	4573898	1132	POL2_DROME	Drosophila melanogaster (Fruit fly)	Retrovirus-related Pol polyprotein from transposon 297	35,62	219	139	1	144	362	258	474	1e-31	137
MDP0000525715	chr15	4576109	4579747	3639	SRRM2_MOUSE	Mus musculus (Mouse)	Serine/arginine repetitive matrix protein 2	40,4	151	76	4	1	146	1	142	2e-18	94,7
MDP0000235850	chr15	4577889	4579734	1846	RSMH_PAESJ	Paenibacillus sp. (strain JDR-2)	Ribosomal RNA small subunit methyltransferase H	39,68	310	143	6	5	312	49	316	1e-49	197
MDP0000516442	chr15	4580720	4581316	597	POL2_DROME	Drosophila melanogaster (Fruit fly)	Retrovirus-related Pol polyprotein from transposon 297	38,6	171	103	1	24	194	306	474	7e-30	130
MDP0000123462	chr15	4583097	4583994	898	SRRM2_MOUSE	Mus musculus (Mouse)	Serine/arginine repetitive matrix protein 2	39,33	150	79	2	1	146	1	142	8e-20	97,4
MDP0000465631	chr15	4587315	4587806	492	YG31B_YEAST	Saccharomyces cerevisiae (Baker's yeast)	Transposon Ty3-G Gag-Pol polyprotein	37,11	159	98	1	3	161	641	797	2e-24	111
MDP0000733750	chr15	4590316	4592466	2151	POLX_TOBAC	Nicotiana tabacum (Common tobacco)	Retrovirus-related Pol polyprotein from transposon TNT 1-94	35,58	728	431	13	6	703	605	1324	1e-119	431
MDP0000433303	chr15	4595799	4596677	879	POL5_DROME	Drosophila melanogaster (Fruit fly)	Retrovirus-related Pol polyprotein from transposon opus	35,29	272	164	4	1	263	228	496	1e-37	156
MDP0000751668	chr15	4597220	4600463	3244	POL5_DROME	Drosophila melanogaster (Fruit fly)	Retrovirus-related Pol polyprotein from transposon opus	35,77	246	146	4	1	237	228	470	2e-31	138
MDP0000625793	chr15	4598019	4598807	789	POLX_TOBAC	Nicotiana tabacum (Common tobacco)	Retrovirus-related Pol polyprotein from transposon TNT 1-94	43,53	255	138	3	1	253	1075	1325	1e-50	199
MDP0000625794	chr15	4598808	4599575	768	POLX_TOBAC	Nicotiana tabacum (Common tobacco)	Retrovirus-related Pol polyprotein from transposon TNT 1-94	44,31	255	141	1	2	255	819	1073	8e-58	223
MDP0000537982	chr15	4600280	4600993	714	YG31B_YEAST	Saccharomyces cerevisiae (Baker's yeast)	Transposon Ty3-G Gag-Pol polyprotein	34,38	224	139	4	1	224	666	881	8e-28	124
MDP0000537983	chr15	4602133	4602972	840	POL_FFV	Feline foamy virus (FFV) (Feline syncytial virus)	Pro-Pol polyprotein	28,7	230	157	3	3	229	805	1030	1e-18	93,6
MDP0000137043	chr15	4608511	4611561	3051	LST8_DICDI	Dictyostelium discoideum (Slime mold)	Protein LST8 homolog	61,99	271	97	2	5	275	2	266	2e-96	352
MDP0000120408	chr15	4609406	4610811	1406	Y5392_ARATH	Arabidopsis thaliana (Mouse-ear cress)	Probable receptor-like protein kinase At5g39020	35,57	298	110	5	76	292	485	781	7e-47	187
MDP0000249111	chr15	4613295	4622550	9256	RPA1_DROME	Drosophila melanogaster (Fruit fly)	DNA-directed RNA polymerase I subunit RPA1	55,22	67	29	1	240	306	1195	1260	8e-13	75,9
MDP0000659685	chr15	4618881	4619327	447	POL2_DROME	Drosophila melanogaster (Fruit fly)	Retrovirus-related Pol polyprotein from transposon 297	39,78	93	52	2	1	92	311	400	1e-10	65,5
MDP0000484620	chr15	4622451	4623404	954	COPIA_DROME	Drosophila melanogaster (Fruit fly)	Copia protein	32,69	312	184	7	1	311	1114	1400	1e-40	166
MDP0000585959	chr15	4622549	4625575	3027	SF3B3_DANRE	Danio rerio (Zebrafish) (Brachydanio rerio)	Splicing factor 3B subunit 3	49,48	97	49	0	105	201	712	808	2e-24	112
MDP0000747575	chr15	4623447	4624172	726	POLX_TOBAC	Nicotiana tabacum (Common tobacco)	Retrovirus-related Pol polyprotein from transposon TNT 1-94	40,43	188	104	3	53	238	858	1039	3e-33	141
MDP0000393599	chr15	4623821	4624408	588	GIN1_MACFA	Macaca fascicularis (Crab eating macaque) (Cynomolgus monkey)	Gypsy retrotransposon integrase-like protein 1	27,17	173	116	5	15	184	62	227	8e-12	70,1
MDP0000145600	chr15	4626592	4628821	2230	U326_ARATH	Arabidopsis thaliana (Mouse-ear cress)	UPF0326 protein At4g17486	67,8	177	31	1	30	206	28	178	4e-67	254
MDP0000488129	chr15	4634121	4635116	996	GIN1_PONAB	Pongo abelii (Sumatran orangutan)	Gypsy retrotransposon integrase-like protein 1	25,6	207	141	7	120	320	28	227	5e-12	72
MDP0000210557	chr15	4640562	4647146	6585	LPAT2_BRANA	Brassica napus (Rape)	1-acyl-sn-glycerol-3-phosphate acyltransferase 2	71,19	236	58	2	245	477	153	381	8e-86	318
MDP0000520748	chr15	4641808	4645206	3399	POL2_MOUSE	Mus musculus (Mouse)	Retrovirus-related Pol polyprotein LINE-1	23,72	333	222	7	575	885	460	782	1e-22	109
MDP0000124998	chr15	4647145	4649326	2182	CDC2A_ANTMA	Antirrhinum majus (Garden snapdragon)	Cell division control protein 2 homolog A	77,65	85	17	1	126	208	3	87	5e-29	127
MDP0000377476	chr15	4648209	4651321	3113	M810_ARATH	Arabidopsis thaliana (Mouse-ear cress)	Uncharacterized mitochondrial protein AtMg00810	54,14	133	58	2	25	155	94	225	5e-33	140
MDP0000377477	chr15	4651699	4653157	1459	POLX_TOBAC	Nicotiana tabacum (Common tobacco)	Retrovirus-related Pol polyprotein from transposon TNT 1-94	49,4	83	42	0	65	147	862	944	3e-18	90,1
MDP0000187599	chr15	4652763	4653401	639	HIRA_ORYSJ	Oryza sativa subsp. japonica (Rice)	Protein HIRA	81,08	37	7	0	1	37	1	37	1e-13	75,9
MDP0000773314	chr15	4655985	4656447	463	PGLR_PRUPE	Prunus persica (Peach)	Polygalacturonase	43,21	81	46	0	7	87	286	366	1e-13	74,7
MDP0000189424	chr15	4656312	4657831	1520	LPAT2_ARATH	Arabidopsis thaliana (Mouse-ear cress)	1-acyl-sn-glycerol-3-phosphate acyltransferase 2	52,8	161	19	2	3	163	2	105	5e-21	100
MDP0000193399	chr15	4671769	4672764	996	GID1_ORYSJ	Oryza sativa subsp. japonica (Rice)	Gibberellin receptor GID1	35,76	302	160	11	25	305	32	320	3e-36	152
MDP0000449463	chr15	4671769	4672185	417	POLX_TOBAC	Nicotiana tabacum (Common tobacco)	Retrovirus-related Pol polyprotein from transposon TNT 1-94	52,55	137	64	1	1	136	921	1057	4e-33	139
MDP0000665801	chr15	4681744	4685534	3791	POLX_TOBAC	Nicotiana tabacum (Common tobacco)	Retrovirus-related Pol polyprotein from transposon TNT 1-94	31,34	134	90	1	25	156	959	1092	1e-15	83,6
MDP0000302636	chr15	4683172	4691572	8401	ANM5_ARATH	Arabidopsis thaliana (Mouse-ear cress)	Protein arginine N-methyltransferase 5	62,12	396	104	5	1	396	257	606	5e-135	482
MDP0000665802	chr15	4685596	4685847	252	M820_ARATH	Arabidopsis thaliana (Mouse-ear cress)	Uncharacterized mitochondrial protein AtMg00820	41,46	82	48	0	1	82	44	125	2e-16	84
MDP0000219660	chr15	4685815	4686642	828	RTF22_SCHPO	Schizosaccharomyces pombe (Fission yeast)	Retrotransposable element Tf2 155 kDa protein type 2	35,04	274	167	6	1	270	989	1255	2e-36	152
MDP0000665803	chr15	4686188	4686802	615	POLX_TOBAC	Nicotiana tabacum (Common tobacco)	Retrovirus-related Pol polyprotein from transposon TNT 1-94	41,71	187	109	0	9	195	518	704	8e-40	163
MDP0000625714	chr15	4687696	4690719	3024	YI31B_YEAST	Saccharomyces cerevisiae (Baker's yeast)	Transposon Ty3-I Gag-Pol polyprotein	44,95	109	60	0	629	737	610	718	2e-22	108
MDP0000668660	chr15	4694447	4694980	534	M310_ARATH	Arabidopsis thaliana (Mouse-ear cress)	Uncharacterized mitochondrial protein AtMg00310	34,69	147	90	2	1	141	8	154	5e-21	100
MDP0000299613	chr15	4697383	4704141	6759	ANM5_ARATH	Arabidopsis thaliana (Mouse-ear cress)	Protein arginine N-methyltransferase 5	64,45	647	167	6	1	646	1	585	0	832
MDP0000219664	chr15	4701588	4709353	7766	SMBP2_MOUSE	Mus musculus (Mouse)	DNA-binding protein SMUBP-2	45,99	661	321	8	14	662	5	641	3e-147	522
MDP0000311272	chr15	4716504	4727989	11486	DNJ10_ARATH	Arabidopsis thaliana (Mouse-ear cress)	Chaperone protein dnaJ 10	76,43	403	88	4	673	1075	1	396	3e-167	590
MDP0000607777	chr15	4718739	4720213	1475	HAT4_ARATH	Arabidopsis thaliana (Mouse-ear cress)	Homeobox-leucine zipper protein HAT4	54,66	311	111	6	1	309	1	283	1e-56	219
MDP0000188716	chr15	4721977	4723454	1478	HAT4_ARATH	Arabidopsis thaliana (Mouse-ear cress)	Homeobox-leucine zipper protein HAT4	53,66	328	106	8	1	326	1	284	7e-58	224
MDP0000608923	chr15	4725486	4730689	5204	HAT4_ARATH	Arabidopsis thaliana (Mouse-ear cress)	Homeobox-leucine zipper protein HAT4	64,73	258	72	7	25	280	44	284	6e-70	264
MDP0000894344	chr15	4725486	4726025	540	FH1_ARATH	Arabidopsis thaliana (Mouse-ear cress)	Formin-like protein 1	72,19	169	42	1	1	169	786	949	9e-52	202
MDP0000528666	chr15	4726464	4727003	540	FH1_ARATH	Arabidopsis thaliana (Mouse-ear cress)	Formin-like protein 1	71,6	169	43	1	1	169	786	949	1e-45	182
MDP0000187973	chr15	4736858	4738479	1622	COPIA_DROME	Drosophila melanogaster (Fruit fly)	Copia protein	38,74	111	68	0	5	115	913	1023	5e-20	98,2
MDP0000560473	chr15	4763565	4764323	759	YG31B_YEAST	Saccharomyces cerevisiae (Baker's yeast)	Transposon Ty3-G Gag-Pol polyprotein	32	250	165	3	3	252	578	822	1e-29	130
MDP0000742567	chr15	4788733	4789119	387	ANM5_ARATH	Arabidopsis thaliana (Mouse-ear cress)	Protein arginine N-methyltransferase 5	58,82	51	20	1	1	50	1	51	1e-12	71,6
MDP0000241504	chr15	4803830	4809051	5222	ADH1B_UROHA	Uromastyx hardwickii (Indian spiny-tailed lizard)	Alcohol dehydrogenase 1B	30,08	399	232	9	79	472	10	366	1e-32	140
MDP0000515034	chr15	4806060	4806887	828	POLX_TOBAC	Nicotiana tabacum (Common tobacco)	Retrovirus-related Pol polyprotein from transposon TNT 1-94	39,77	264	153	4	15	273	416	678	2e-50	199
MDP0000417614	chr15	4809160	4811119	1960	RTBS_DROME	Drosophila melanogaster (Fruit fly)	Probable RNA-directed DNA polymerase from transposon BS	34,55	191	120	3	446	632	437	626	2e-17	91,7
MDP0000418659	chr15	4811957	4814554	2598	POL2_MOUSE	Mus musculus (Mouse)	Retrovirus-related Pol polyprotein LINE-1	22,13	723	480	24	1	685	105	782	5e-27	123
MDP0000417617	chr15	4815484	4824960	9477	DCAF1_ARATH	Arabidopsis thaliana (Mouse-ear cress)	DDB1- and CUL4-associated factor homolog 1	57,89	1843	583	29	57	1825	48	1771	0	1712
MDP0000229936	chr15	4815561	4818015	2455	SYDC_MOUSE	Mus musculus (Mouse)	Aspartyl-tRNA synthetase, cytoplasmic	48,29	410	200	6	58	465	22	421	8e-100	364
MDP0000148908	chr15	4817148	4822116	4969	DCAF1_ARATH	Arabidopsis thaliana (Mouse-ear cress)	DDB1- and CUL4-associated factor homolog 1	55,58	1254	396	21	11	1178	163	1341	0	997
MDP0000249769	chr15	4824643	4827924	3282	SYDC_MOUSE	Mus musculus (Mouse)	Aspartyl-tRNA synthetase, cytoplasmic	51,43	490	226	6	58	545	22	501	2e-136	486
MDP0000193542	chr15	4824957	4828238	3282	SYDC_MOUSE	Mus musculus (Mouse)	Aspartyl-tRNA synthetase, cytoplasmic	51,43	490	226	6	58	545	22	501	2e-136	486
MDP0000386181	chr15	4828530	4829541	1012	CFDP2_TRAJA	Tragulus javanicus (Lesser Malay chevrotain)	Craniofacial development protein 2	27,78	234	146	6	97	316	227	451	5e-13	75,5
MDP0000426922	chr15	4835574	4836146	573	POL3_DROME	Drosophila melanogaster (Fruit fly)	Retrovirus-related Pol polyprotein from transposon 17.6	43,57	140	72	3	2	138	493	628	6e-20	97,1
MDP0000262309	chr15	4838799	4845119	6321	KAT3_ARATH	Arabidopsis thaliana (Mouse-ear cress)	Potassium channel KAT3	60,09	639	235	7	1	620	25	662	0	731
MDP0000569397	chr15	4849484	4854516	5033	Y6689_DICDI	Dictyostelium discoideum (Slime mold)	Leucine-rich repeat-containing protein DDB_G0276689	21,07	242	151	7	262	486	1817	2035	6e-11	69,3
MDP0000242921	chr15	4854615	4858334	3720	LRX4_ARATH	Arabidopsis thaliana (Mouse-ear cress)	Leucine-rich repeat extensin-like protein 4	65,15	373	127	3	108	479	26	396	5e-140	498
MDP0000242922	chr15	4861032	4864161	3130	ZN363_HUMAN	Homo sapiens (Human)	RING finger and CHY zinc finger domain-containing protein 1	44,44	216	106	4	30	245	14	215	2e-41	170
MDP0000483271	chr15	4893311	4894082	772	APXT_ARATH	Arabidopsis thaliana (Mouse-ear cress)	L-ascorbate peroxidase T, chloroplastic	74,19	93	19	1	14	106	280	367	4e-33	139
MDP0000163462	chr15	4905344	4909561	4218	AGD14_ARATH	Arabidopsis thaliana (Mouse-ear cress)	Probable ADP-ribosylation factor GTPase-activating protein AGD14	46,28	188	81	3	1	181	1	175	2e-42	174
MDP0000186233	chr15	4905620	4909837	4218	AGD14_ARATH	Arabidopsis thaliana (Mouse-ear cress)	Probable ADP-ribosylation factor GTPase-activating protein AGD14	46,28	188	81	3	1	181	1	175	2e-42	174
MDP0000286055	chr15	4914041	4915213	1173	U496I_ARATH	Arabidopsis thaliana (Mouse-ear cress)	UPF0496 protein At2g18630	57,62	387	155	3	2	388	1	378	1e-103	377
MDP0000163464	chr15	4923236	4925426	2191	SYP32_ARATH	Arabidopsis thaliana (Mouse-ear cress)	Syntaxin-32	56,53	329	108	3	1	324	1	299	6e-62	238
MDP0000026449	chr15	4929073	4931983	2911	SYP32_ARATH	Arabidopsis thaliana (Mouse-ear cress)	Syntaxin-32	64,11	326	109	2	1	318	1	326	6e-83	307
MDP0000418804	chr15	4945873	4946706	834	POL2_MOUSE	Mus musculus (Mouse)	Retrovirus-related Pol polyprotein LINE-1	25,9	278	177	5	4	259	475	745	4e-24	111
MDP0000340790	chr15	4946767	4948969	2203	PPD5_ARATH	Arabidopsis thaliana (Mouse-ear cress)	PsbP domain-containing protein 5, chloroplastic	65,87	252	76	3	48	290	47	297	8e-94	343
MDP0000143970	chr15	4953293	4958030	4738	PHF3_HUMAN	Homo sapiens (Human)	PHD finger protein 3	46,67	105	56	0	386	490	958	1062	2e-19	99
MDP0000782541	chr15	4963049	4964158	1110	RING4_ARATH	Arabidopsis thaliana (Mouse-ear cress)	E3 ubiquitin-protein ligase At4g11680	37,7	183	102	4	14	191	204	379	4e-29	127
MDP0000156175	chr15	4963328	4965871	2544	RING4_ARATH	Arabidopsis thaliana (Mouse-ear cress)	E3 ubiquitin-protein ligase At4g11680	30,46	302	171	7	92	386	110	379	6e-34	145
MDP0000149108	chr15	4973846	4975626	1781	2A5I_ARATH	Arabidopsis thaliana (Mouse-ear cress)	Serine/threonine protein phosphatase 2A 57 kDa regulatory subunit B' iota isoform	75,39	512	114	3	1	512	1	500	0	798
MDP0000258129	chr15	4977021	4988323	11303	CCA21_ARATH	Arabidopsis thaliana (Mouse-ear cress)	Cyclin-A2-1	55,3	472	157	7	277	748	10	427	8e-123	441
MDP0000607663	chr15	5001592	5001963	372	POLX_TOBAC	Nicotiana tabacum (Common tobacco)	Retrovirus-related Pol polyprotein from transposon TNT 1-94	38,74	111	67	1	5	114	941	1051	2e-15	80,5
MDP0000607664	chr15	5002044	5002805	762	M820_ARATH	Arabidopsis thaliana (Mouse-ear cress)	Uncharacterized mitochondrial protein AtMg00820	45,71	70	38	0	73	142	30	99	3e-11	67,8
MDP0000607665	chr15	5002996	5004427	1432	POLX_TOBAC	Nicotiana tabacum (Common tobacco)	Retrovirus-related Pol polyprotein from transposon TNT 1-94	38,87	283	155	5	148	421	410	683	2e-51	203
MDP0000265840	chr15	5005547	5009387	3841	TIF8_ARATH	Arabidopsis thaliana (Mouse-ear cress)	Protein TIFY 8	39,37	315	106	12	43	348	27	265	3e-38	160
MDP0000204212	chr15	5012010	5015993	3984	TIF8_ARATH	Arabidopsis thaliana (Mouse-ear cress)	Protein TIFY 8	37,66	308	107	12	43	341	27	258	2e-33	144
MDP0000130015	chr15	5037601	5039021	1421	G3OX1_ARATH	Arabidopsis thaliana (Mouse-ear cress)	Gibberellin 3-beta-dioxygenase 1	44,86	350	183	6	4	344	5	353	1e-82	306
MDP0000130016	chr15	5041673	5044810	3138	CCD93_DICDI	Dictyostelium discoideum (Slime mold)	Coiled-coil domain-containing protein 93 homolog	34,19	155	76	3	120	274	494	622	0,00000003	59,7
MDP0000529836	chr15	5046273	5052271	5999	MT799_ARATH	Arabidopsis thaliana (Mouse-ear cress)	Probable S-adenosylmethionine-dependent methyltransferase At5g37990	35,91	362	205	9	4	344	6	361	3e-48	192
MDP0000130017	chr15	5048929	5050467	1539	MT799_ARATH	Arabidopsis thaliana (Mouse-ear cress)	Probable S-adenosylmethionine-dependent methyltransferase At5g37990	38,12	362	214	7	4	361	6	361	2e-59	230
MDP0000289508	chr15	5067180	5078159	10980	LEUNG_ARATH	Arabidopsis thaliana (Mouse-ear cress)	Transcriptional corepressor LEUNIG	59,37	635	171	10	176	749	323	931	6e-179	628
MDP0000914041	chr15	5072631	5075602	2972	LEUNG_ARATH	Arabidopsis thaliana (Mouse-ear cress)	Transcriptional corepressor LEUNIG	55,52	335	102	8	84	373	185	517	2e-72	273
MDP0000126406	chr15	5112158	5114156	1999	CZCO_GEOKA	Geobacillus kaustophilus	Uncharacterized oxidoreductase czcO-like	26,68	371	233	10	23	387	8	345	3e-23	110
MDP0000678320	chr15	5114313	5115819	1507	POLX_TOBAC	Nicotiana tabacum (Common tobacco)	Retrovirus-related Pol polyprotein from transposon TNT 1-94	38,42	505	240	9	6	446	14	511	1e-91	337
MDP0000311391	chr15	5144794	5146360	1567	TPS7_ARATH	Arabidopsis thaliana (Mouse-ear cress)	Probable alpha,alpha-trehalose-phosphate synthase [UDP-forming] 7	67,5	80	26	0	45	124	656	735	1e-25	114
MDP0000245741	chr15	5145431	5146997	1567	TPS7_ARATH	Arabidopsis thaliana (Mouse-ear cress)	Probable alpha,alpha-trehalose-phosphate synthase [UDP-forming] 7	67,5	80	26	0	45	124	656	735	1e-25	114
MDP0000132576	chr15	5147331	5147648	318	CRK28_ARATH	Arabidopsis thaliana (Mouse-ear cress)	Cysteine-rich receptor-like protein kinase 28	49,52	105	50	2	1	105	582	683	2e-22	104
MDP0000316456	chr15	5153338	5155732	2395	CRK29_ARATH	Arabidopsis thaliana (Mouse-ear cress)	Cysteine-rich receptor-like protein kinase 29	42,89	506	216	10	83	523	80	577	6e-104	378
MDP0000248501	chr15	5184396	5195590	11195	PDR1_TOBAC	Nicotiana tabacum (Common tobacco)	Pleiotropic drug resistance protein 1	71,4	1430	363	5	1	1409	6	1410	0	2018
MDP0000572766	chr15	5196578	5196961	384	PDR1_NICPL	Nicotiana plumbaginifolia (Leadwort-leaved tobacco)	Pleiotropic drug resistance protein 1	62,11	95	35	1	9	103	29	122	7e-29	125
MDP0000597345	chr15	5197425	5198126	702	POLX_TOBAC	Nicotiana tabacum (Common tobacco)	Retrovirus-related Pol polyprotein from transposon TNT 1-94	35,74	235	136	5	6	229	81	311	4e-33	141
MDP0000300722	chr15	5199002	5207110	8109	PDR1_TOBAC	Nicotiana tabacum (Common tobacco)	Pleiotropic drug resistance protein 1	68,03	1442	434	5	2	1440	17	1434	0	1924
MDP0000190479	chr15	5203624	5205755	2132	NAA50_XENLA	Xenopus laevis (African clawed frog)	N-alpha-acetyltransferase 50, NatE catalytic subunit	40,58	138	41	2	18	114	15	152	4e-21	99,8
MDP0000222170	chr15	5208893	5211024	2132	P2C22_ARATH	Arabidopsis thaliana (Mouse-ear cress)	Probable protein phosphatase 2C 22	69,03	381	106	5	7	376	11	390	5e-141	501
[truncated: 1,333 more rows]
